# Supplementary material for: Integration of a neuronal RNAseq dataset with the draft Gryllus bimaculatus transcriptome refines gene predictions and highlights potential systematic response to injury
Source: PLoS One. 2026 Apr 29;21(4):e0347755. doi: 10.1371/journal.pone.0347755 (PMC13127959; doi:10.1371/journal.pone.0347755)
Supplement: S1 Table — (XLSX) [file pone.0347755.s001.xlsx]

## Sheet: Gene
gene_id	proposed_gene_name	proposed_description	best_match_species	geneClass	tRNA	Joined_GBI	GBI_count	Max(softmasked)	Max(fraction softmasked)
GBI_00001	GBI_00001	Vasotab-like protein	Hybomitra bimaculata	GBI	n/a	n/a	1	0	0
GBI_00002	LIPE	Phospholipase A1 member A	Mus musculus	GBI	n/a	n/a	1	0	0
GBI_00003	2AAA	Serine/threonine-protein phosphatase PP2A 65 kDa regulatory subunit	Bos taurus	GBI	n/a	n/a	1	0	0
GBI_00006	GBI_00006	Sodium/potassium-transporting ATPase subunit beta-1	Drosophila melanogaster	GBI	n/a	n/a	1	0	0
GBI_00007	ATPB2	Sodium/potassium-transporting ATPase subunit beta-1	Drosophila melanogaster	GBI	n/a	n/a	1	0	0
GBI_00008	GBI_00008	Protein of unknown function	.	GBI	n/a	n/a	1	1578	0.834921
GBI_00009	ATPB2	Sodium/potassium-transporting ATPase subunit beta-2	Drosophila melanogaster	GBI	n/a	n/a	1	0	0
GBI_00010	GBI_00010	Protein of unknown function	.	GBI	n/a	n/a	1	0	0
GBI_00011	ATPB2	Sodium/potassium-transporting ATPase subunit beta-2	Drosophila melanogaster	GBI	n/a	n/a	1	0	0
GBI_00012	ATPB2	Nrv2 0 protein	Drosophila melanogaster	GBI	n/a	n/a	1	0	0
GBI_00013	MET22	Putative MET22 protein	Mus musculus	GBI	n/a	n/a	1	0	0
GBI_00014	GBI_00014	Protein of unknown function	.	GBI	n/a	n/a	1	0	0
GBI_00015	GBI_00015	Protein of unknown function	.	GBI	n/a	n/a	1	0	0
GBI_00016	GBI_00016	Protein of unknown function	.	GBI	n/a	n/a	1	0	0
GBI_00017	GBI_00017	Protein of unknown function	.	GBI	n/a	n/a	1	0	0
GBI_00018	GBI_00018	No protein match found	Cryptotermes secundus	GBI	n/a	n/a	1	0	0
GBI_00019	PSB2	Probable proteasome subunit beta type-2	Bos taurus	GBI	n/a	n/a	1	0	0
GBI_00020	OTU7B	Leucine-rich repeat protein soc-2 homolog	Mus musculus	GBI	n/a	n/a	1	0	0
GBI_00021	GBI_00021	No protein match found	Blattella germanica	GBI	n/a	n/a	1	0	0
GBI_00022	VWA8	KIAA0564-like protein	Danio rerio	GBI	n/a	n/a	1	0	0
GBI_00023	GBI_00023	Protein of unknown function	.	GBI	n/a	n/a	1	0	0
GBI_00024	TRM11	tRNA guanosine-2'-O-methyltransferase TRM11	Gallus gallus	GBI	n/a	n/a	1	0	0
GBI_00025	RN111	Putative RN111 protein	Pongo abelii	GBI	n/a	n/a	1	0	0
GBI_00026	ALG13	Putative ALG13 protein	Rattus norvegicus	GBI	n/a	n/a	1	0	0
GBI_00027	GMPPB	Mannose-1-phosphate guanyltransferase beta	Drosophila pseudoobscura	GBI	n/a	n/a	1	0	0
GBI_00028	ACT	Actin-related protein 5	Manduca sexta	GBI	n/a	n/a	1	0	0
GBI_00029	PPAN	Protein Peter pan	Drosophila melanogaster	GBI	n/a	n/a	1	0	0
GBI_00030	UGT2	UDP-glucuronosyltransferase 2B15	Dactylopius coccus	GBI	n/a	n/a	1	406	0.315217
GBI_00031	GBI_00031	No protein match found	Zootermopsis nevadensis	GBI	n/a	n/a	1	0	0
GBI_00032	CDA1	Putative CDA1 protein	Bombyx mori	GBI	n/a	n/a	1	0	0
GBI_00033	GBI_00033	Protein of unknown function	.	GBI	n/a	n/a	1	121	0.223247
GBI_00034	GBI_00034	Protein of unknown function	.	GBI	n/a	n/a	1	0	0
GBI_00035	CDA1	CDA1-like protein	Bombyx mori	GBI	n/a	n/a	1	0	0
GBI_00036	GBI_00036	Protein of unknown function	.	GBI	n/a	n/a	1	0	0
GBI_00037	RPF1	Probable ribosome production factor 1	Drosophila melanogaster	GBI	n/a	n/a	1	0	0
GBI_00038	SF3B3	Splicing factor 3B subunit 3	Danio rerio	GBI	n/a	n/a	1	253	0.0567137
GBI_00039	RNH1	Putative RNH1 protein	Homo sapiens	GBI	n/a	n/a	1	0	0
GBI_00040	GBI_00040	Protein of unknown function	.	GBI	n/a	n/a	1	0	0
GBI_00041	TRET1	Facilitated trehalose transporter Tret1	Drosophila yakuba	GBI	n/a	n/a	1	5	0.000970874
GBI_00042	HYEP2	Juvenile hormone epoxide hydrolase 2	Ctenocephalides felis	GBI	n/a	n/a	1	666	0.661692
GBI_00043	DPOA2	DNA polymerase alpha subunit B	Mus musculus	GBI	n/a	n/a	1	0	0
GBI_00046	GBI_00046	Protein of unknown function	.	GBI	trna	n/a	1	0	0
GBI_00047	GBI_00047	Protein of unknown function	.	GBI	n/a	n/a	1	0	0
GBI_00048	GBI_00048	Dual specificity tyrosine-phosphorylation-regulated kinase 2	Drosophila melanogaster	GBI	n/a	n/a	1	0	0
GBI_00049	HIPK	Serine/threonine-protein kinase Doa	Caenorhabditis elegans	GBI	n/a	n/a	1	0	0
GBI_00050	GBI_00050	Protein of unknown function	.	GBI	n/a	n/a	1	0	0
GBI_00051	GBI_00051	No protein match found	Anopheles farauti	GBI	n/a	n/a	1	260	0.345286
GBI_00052	GBI_00052	Protein of unknown function	.	GBI	n/a	n/a	1	0	0
GBI_00056	TRPG	Transient receptor potential-gamma protein	Drosophila melanogaster	GBI	n/a	n/a	1	133	0.0251228
GBI_00057	GBI_00057	Protein of unknown function	.	GBI	n/a	n/a	1	60	0.111111
GBI_00058	GBI_00058	Protein of unknown function	.	GBI	n/a	n/a	1	0	0
GBI_00059	GBI_00059	Protein of unknown function	.	GBI	trnaPseudo	n/a	1	0	0
GBI_00060	KLFL	Putative KLFL protein	Drosophila melanogaster	GBI	n/a	n/a	1	0	0
GBI_00061	EGR4	Krueppel-like factor luna	Bos taurus	GBI	n/a	n/a	1	0	0
GBI_00064	GBI_00064	Protein of unknown function	.	GBI	n/a	n/a	1	0	0
GBI_00065	GBI_00065	Toll-like receptor 7	Drosophila melanogaster	GBI	n/a	n/a	1	0	0
GBI_00066	GBI_00066	Protein of unknown function	.	GBI	n/a	n/a	1	0	0
GBI_00067	GBI_00067	Protein of unknown function	.	GBI	n/a	n/a	1	0	0
GBI_00068	CTRB1	Chymotrypsin-like protein	Penaeus vannamei	GBI	n/a	n/a	1	0	0
GBI_00069	GBI_00069	Tyrosine-protein kinase transmembrane receptor Ror	Ooceraea biroi	GBI	n/a	n/a	1	0	0
GBI_00070	GBI_00070	Protein of unknown function	.	GBI	n/a	n/a	1	0	0
GBI_00071	GBI_00071	Protein of unknown function	.	GBI	n/a	n/a	1	0	0
GBI_00072	ROR1	Tyrosine-protein kinase transmembrane receptor Ror	Drosophila melanogaster	GBI	n/a	n/a	1	1	0.000192345
GBI_00073	DNJC7	DnaJ protein homolog 1	Homo sapiens	GBI	n/a	n/a	1	0	0
GBI_00074	CCNY	Cyclin-Y	Homo sapiens	GBI	n/a	n/a	1	0	0
GBI_00075	DUS2L	tRNA-dihydrouridine synthase 2-like protein	Homo sapiens	GBI	n/a	n/a	1	0	0
GBI_00076	GBI_00076	No protein match found	Phlebotomus papatasi	GBI	n/a	n/a	1	0	0
GBI_00077	BGB	Protein big brother	Drosophila melanogaster	GBI	n/a	n/a	1	0	0
GBI_00078	KTNB1	Protein will die slowly	Strongylocentrotus purpuratus	GBI	n/a	n/a	1	12	0.00492611
GBI_00079	CH082	UPF0598 protein CG30010	Bos taurus	GBI	n/a	n/a	1	0	0
GBI_00080	AKTIP	Protein crossbronx homolog	Homo sapiens	GBI	n/a	n/a	1	0	0
GBI_00081	PSMD7	26S proteasome non-ATPase regulatory subunit 7	Drosophila melanogaster	GBI	n/a	n/a	1	0	0
GBI_00082	GBI_00082	No protein match found	Cryptotermes secundus	GBI	n/a	n/a	1	0	0
GBI_00083	GBI_00083	Protein of unknown function	.	GBI	n/a	n/a	1	151	0.207133
GBI_00084	ATK	Protein slit	Drosophila melanogaster	GBI	n/a	n/a	1	0	0
GBI_00085	ATK	Protein artichoke	Drosophila melanogaster	GBI	n/a	n/a	1	56	0.0365297
GBI_00086	CP4C3	Probable cytochrome P450 4p2	Drosophila melanogaster	GBI	n/a	n/a	1	0	0
GBI_00088	CP4C3	Cytochrome P450 4c3	Drosophila melanogaster	GBI	n/a	n/a	1	0	0
GBI_00090	GBI_00090	Protein of unknown function	.	GBI	n/a	n/a	1	0	0
GBI_00091	C4AA1	Cytochrome P450 9e2	Drosophila melanogaster	GBI	n/a	n/a	1	0	0
GBI_00092	CP4C1	Putative cytochrome	Blaberus discoidalis	GBI	n/a	n/a	1	108	0.0696774
GBI_00093	GBI_00093	Protein of unknown function	.	GBI	n/a	n/a	1	0	0
GBI_00094	CPPED	Putative CPPED protein	Xenopus tropicalis	GBI	n/a	n/a	1	0	0
GBI_00095	LRCH	Protein lap4	Drosophila melanogaster	GBI	n/a	n/a	1	0	0
GBI_00096	EFGM	Elongation factor G%2C mitochondrial	Culex quinquefasciatus	GBI	n/a	n/a	1	0	0
GBI_00097	GBI_00097	Toll-like receptor 6	Drosophila melanogaster	GBI	n/a	n/a	1	39	0.0214425
GBI_00098	GBI_00098	Protein of unknown function	.	GBI	n/a	n/a	1	0	0
GBI_00099	GBI_00099	Protein of unknown function	.	GBI	n/a	n/a	1	0	0
GBI_00100	GBI_00100	Protein of unknown function	.	GBI	trnaPseudo	n/a	1	0	0
GBI_00101	GBI_00101	Protein of unknown function	.	GBI	trnaPseudo	n/a	1	0	0
GBI_00102	GBI_00102	Ankyrin-2	Zootermopsis nevadensis	GBI	n/a	n/a	1	634	0.161693
GBI_00103	GBI_00103	Protein of unknown function	.	GBI	n/a	n/a	1	0	0
GBI_00104	GBI_00104	Protein of unknown function	.	GBI	n/a	n/a	1	0	0
GBI_00105	GBI_00105	Protein of unknown function	.	GBI	trnaPseudo	n/a	1	0	0
GBI_00106	GBI_00106	Protein of unknown function	.	GBI	trnaPseudo	n/a	1	0	0
GBI_00107	GBI_00107	Protein of unknown function	.	GBI	n/a	n/a	1	0	0
GBI_00108	CHDH	Putative CHDH protein	Rattus norvegicus	GBI	n/a	n/a	1	0	0
GBI_00109	DHGL	Glucose dehydrogenase [FAD%2C quinone]	Drosophila melanogaster	GBI	n/a	n/a	1	205	0.0737941
GBI_00110	DHGL	Glucose dehydrogenase [FAD%2C quinone]	Drosophila pseudoobscura	GBI	n/a	n/a	1	1287	0.583145
GBI_00111	DHGL	Putative DHGL protein	Drosophila melanogaster	GBI	n/a	n/a	1	319	0.317413
GBI_00112	DHGL	glucose dehydrogenase [FAD%2C quinone]-like	Drosophila melanogaster	GBI	n/a	n/a	1	810	1
GBI_00115	K0930	KIAA0930-like protein	Xenopus laevis	GBI	n/a	n/a	1	0	0
GBI_00116	GBI_00116	Odorant receptor coreceptor	Anopheles gambiae	GBI	n/a	n/a	1	0	0
GBI_00117	GBI_00117	Putative odorant receptor	Reticulitermes speratus	GBI	n/a	n/a	1	106	0.122543
GBI_00118	GBI_00118	Odorant receptor 49b	Drosophila melanogaster	GBI	n/a	n/a	1	197	0.0692443
GBI_00122	DOCK9	Putative DOCK9 protein	Homo sapiens	GBI	n/a	n/a	1	0	0
GBI_00123	LYAR	Cell growth-regulating nucleolar protein	Mus musculus	GBI	n/a	n/a	1	0	0
GBI_00124	CPNE8	Putative CPNE8 protein	Homo sapiens	GBI	n/a	n/a	1	53	0.00390366
GBI_00125	GBI_00125	No protein match found	Blattella germanica	GBI	n/a	n/a	1	0	0
GBI_00126	SPCS	O-phosphoseryl-tRNA(Sec) selenium transferase	Homo sapiens	GBI	n/a	n/a	1	0	0
GBI_00127	GRPE	GrpE protein homolog%2C mitochondrial	Drosophila melanogaster	GBI	n/a	n/a	1	0	0
GBI_00128	PRP4	Protein will die slowly	Mus musculus	GBI	n/a	n/a	1	0	0
GBI_00129	VA3	Venom allergen 3	Dinornis sp.	GBI	n/a	n/a	1	0	0
GBI_00130	RDH12	WW domain-containing oxidoreductase	Mus musculus	GBI	n/a	n/a	1	174	0.144879
GBI_00131	CFA43	Putative CFA43 protein	Homo sapiens	GBI	n/a	n/a	1	0	0
GBI_00132	CFA43	Putative CFA43 protein	Mus musculus	GBI	n/a	n/a	1	0	0
GBI_00133	CFA43	Wd repeat-containing protein c10orf79	Xenopus laevis	GBI	n/a	n/a	1	0	0
GBI_00134	GBI_00134	No protein match found	Zootermopsis nevadensis	GBI	n/a	n/a	1	0	0
GBI_00135	EHD1	Putative EHD1 protein	Arabidopsis thaliana	GBI	n/a	n/a	1	0	0
GBI_00136	L2CC	Protein l(2)37Cc	Drosophila melanogaster	GBI	n/a	n/a	1	0	0
GBI_00137	GR28B	Putative gustatory receptor 28a	Drosophila melanogaster	GBI	n/a	n/a	1	0	0
GBI_00138	GBI_00138	Putative gustatory receptor 28b	Drosophila melanogaster	GBI	n/a	n/a	1	0	0
GBI_00139	GBI_00139	Protein of unknown function	.	GBI	n/a	n/a	1	0	0
GBI_00140	GBI_00140	Protein of unknown function	.	GBI	trnaPseudo	n/a	1	0	0
GBI_00141	GBI_00141	Protein of unknown function	.	GBI	trna	n/a	1	0	0
GBI_00142	NLGNX	Venom carboxylesterase-6	Homo sapiens	GBI	n/a	n/a	1	623	0.49327
GBI_00143	GBI_00143	Neuroligin-4%2C X-linked	Zootermopsis nevadensis	GBI	n/a	n/a	1	0	0
GBI_00144	SEN2	tRNA-splicing endonuclease subunit Sen2	Gallus gallus	GBI	n/a	n/a	1	0	0
GBI_00145	COXM1	COX assembly mitochondrial protein	Bos taurus	GBI	n/a	n/a	1	0	0
GBI_00146	PSDE	26S proteasome non-ATPase regulatory subunit 14	Drosophila melanogaster	GBI	n/a	n/a	1	0	0
GBI_00147	GBI_00147	No protein match found	Cryptotermes secundus	GBI	n/a	n/a	1	0	0
GBI_00148	GBI_00148	Protein of unknown function	.	GBI	n/a	n/a	1	0	0
GBI_00149	GBI_00149	No protein match found	Tribolium castaneum	GBI	n/a	n/a	1	0	0
GBI_00150	PINO	Protein pinocchio	Drosophila melanogaster	GBI	n/a	n/a	1	0	0
GBI_00151	GBI_00151	Protein of unknown function	.	GBI	n/a	n/a	1	0	0
GBI_00152	ZC21A	Putative ZC21A protein	Bos taurus	GBI	n/a	n/a	1	0	0
GBI_00153	ECHD3	Putative enoyl-coa isomerase	Mus musculus	GBI	n/a	n/a	1	0	0
GBI_00154	SDHA	Succinate dehydrogenase [ubiquinone] flavoprotein subunit%2C mitochondrial	Danio rerio	GBI	n/a	n/a	1	0	0
GBI_00155	NINAB	Carotenoid isomerooxygenase	Drosophila melanogaster	GBI	n/a	n/a	1	189	0.130705
GBI_00156	NINAB	Putative NINAB protein	Galleria mellonella	GBI	n/a	n/a	1	0	0
GBI_00157	NINAB	Putative NINAB protein	Drosophila melanogaster	GBI	n/a	n/a	1	0	0
GBI_00158	NINAB	Carotenoid isomerooxygenase	Galleria mellonella	GBI	n/a	n/a	1	0	0
GBI_00159	DDX12	Putative DDX12 protein	Homo sapiens	GBI	n/a	n/a	1	0	0
GBI_00160	DDX11	Regulator of telomere elongation helicase 1 homolog	Danio rerio	GBI	n/a	n/a	1	0	0
GBI_00161	SIR5	NAD-dependent histone deacetylase sirtuin-1	Gallus gallus	GBI	n/a	n/a	1	0	0
GBI_00162	IMPCT	Putative IMPCT protein	Danio rerio	GBI	n/a	n/a	1	0	0
GBI_00163	GBI_00163	Protein of unknown function	.	GBI	n/a	n/a	1	0	0
GBI_00164	AL	Homeobox protein aristaless	Drosophila melanogaster	GBI	n/a	n/a	1	430	0.25641
GBI_00165	BMCP	Calcium-binding mitochondrial carrier protein Aralar1	Drosophila melanogaster	GBI	n/a	n/a	1	0	0
GBI_00166	EMC5B	Membrane magnesium transporter 1-B	Xenopus laevis	GBI	n/a	n/a	1	0	0
GBI_00167	CAN5	Calpain-A	Mus musculus	GBI	n/a	n/a	1	908	0.132768
GBI_00168	GBI_00168	XK-related protein	Blattella germanica	GBI	n/a	n/a	1	0	0
GBI_00169	RUMI	O-glucosyltransferase rumi homolog	Aedes aegypti	GBI	n/a	n/a	1	0	0
GBI_00170	GBI_00170	No protein match found	Apis cerana	GBI	n/a	n/a	1	0	0
GBI_00171	EEPD1	Endonuclease/exonuclease/phosphatase family domain-containing protein 1	Xenopus laevis	GBI	n/a	n/a	1	0	0
GBI_00172	MROH1	Putative MROH1 protein	Homo sapiens	GBI	n/a	n/a	1	475	0.0591679
GBI_00173	RPB3	Putative rna polymerase ii subunit polr2c/rpb3	Bos taurus	GBI	n/a	n/a	1	20	0.0163666
GBI_00174	SPON1	Kunitz-type serine protease inhibitor Bt-KTI	Mus musculus	GBI	n/a	n/a	1	0	0
GBI_00175	GBI_00175	Protein of unknown function	.	GBI	n/a	n/a	1	196	0.113755
GBI_00176	CBPD	Carboxypeptidase D	Drosophila melanogaster	GBI	n/a	n/a	1	0	0
GBI_00177	GBI_00177	Protein of unknown function	.	GBI	n/a	n/a	1	0	0
GBI_00178	GBI_00178	Protein of unknown function	.	GBI	trnaPseudo	n/a	1	11	0.150685
GBI_00179	SPON2	Putative SPON2 protein	Rattus norvegicus	GBI	n/a	n/a	1	283	0.27343
GBI_00180	TNKS	Poly [ADP-ribose] polymerase tankyrase	Drosophila melanogaster	GBI	n/a	n/a	1	0	0
GBI_00181	NDRG3	Putative NDRG3 protein	Bos taurus	GBI	n/a	n/a	1	0	0
GBI_00183	GBI_00183	Protein of unknown function	.	GBI	n/a	n/a	1	165	0.23913
GBI_00185	FHOD3	Protein cappuccino	Mus musculus	GBI	n/a	n/a	1	0	0
GBI_00190	GBI_00190	Protein of unknown function	.	GBI	trna	n/a	1	0	0
GBI_00192	GBI_00192	Protein of unknown function	.	GBI	n/a	n/a	1	0	0
GBI_00193	MYSP1	Paramyosin%2C short form	Drosophila melanogaster	GBI	n/a	n/a	1	0	0
GBI_00194	MCPH1	Putative transcriptional regulator brca1	Mus musculus	GBI	n/a	n/a	1	0	0
GBI_00195	PKHG4	Putative PKHG4 protein	Homo sapiens	GBI	n/a	n/a	1	474	0.0906483
GBI_00196	GBI_00196	No protein match found	Rhodnius prolixus	GBI	n/a	n/a	1	0	0
GBI_00197	GBI_00197	Protein of unknown function	.	GBI	n/a	n/a	1	501	0.543974
GBI_00198	GBI_00198	Protein of unknown function	.	GBI	trnaPseudo	n/a	1	0	0
GBI_00201	GBI_00201	Protein of unknown function	.	GBI	n/a	n/a	1	82	0.143106
GBI_00204	KCY	Putative KCY protein	Gallus gallus	GBI	n/a	n/a	1	0	0
GBI_00205	GBI_00205	Protein of unknown function	.	GBI	n/a	n/a	1	0	0
GBI_00206	MSPD2	Krueppel homolog 1	Mus musculus	GBI	n/a	n/a	1	0	0
GBI_00207	MGDP1	Longitudinals lacking protein-like	Homo sapiens	GBI	n/a	n/a	1	0	0
GBI_00208	GBI_00208	Protein of unknown function	.	GBI	n/a	n/a	1	62	0.194969
GBI_00209	GBI_00209	Protein of unknown function	.	GBI	n/a	n/a	1	0	0
GBI_00210	GBI_00210	Protein of unknown function	.	GBI	n/a	n/a	1	0	0
GBI_00211	HSP7C	Heat shock protein 70	Pongo abelii	GBI	n/a	n/a	1	0	0
GBI_00212	TIM	Protein timeless	Drosophila melanogaster	GBI	n/a	n/a	1	0	0
GBI_00213	GBI_00213	Protein of unknown function	.	GBI	trnaPseudo	n/a	1	0	0
GBI_00214	DHX33	ATP-dependent RNA helicase DHX8	Mus musculus	GBI	n/a	n/a	1	0	0
GBI_00215	IQIP1	Schwannomin-interacting protein 1 homolog	Mus musculus	GBI	n/a	n/a	1	98	0.0385675
GBI_00218	SL9B2	Putative SL9B2 protein	Homo sapiens	GBI	n/a	n/a	1	125	0.0306147
GBI_00219	AT8A1	Sodium/potassium-transporting ATPase subunit alpha	Homo sapiens	GBI	n/a	n/a	1	0	0
GBI_00220	GBI_00220	Protein of unknown function	.	GBI	n/a	n/a	1	289	0.361702
GBI_00221	TDRD3	E3 ubiquitin-protein ligase Ubr3	Drosophila melanogaster	GBI	n/a	n/a	1	9	0.00327035
GBI_00224	UB2G2	Ubiquitin-conjugating enzyme E2-17 kDa	Homo sapiens	GBI	n/a	n/a	1	0	0
GBI_00225	TCPH	T-complex protein 1 subunit alpha	Gallus gallus	GBI	n/a	n/a	1	0	0
GBI_00226	GBI_00226	No protein match found	Cryptotermes secundus	GBI	n/a	n/a	1	0	0
GBI_00227	DEN1A	DENN domain-containing protein Crag	Mus musculus	GBI	n/a	n/a	1	0	0
GBI_00228	SPAT5	Transitional endoplasmic reticulum ATPase TER94	Mus musculus	GBI	n/a	n/a	1	0	0
GBI_00230	ALDR	Aldo-keto reductase AKR2E4	Rattus norvegicus	GBI	n/a	n/a	1	67	0.0147838
GBI_00233	GBI_00233	Protein of unknown function	.	GBI	n/a	n/a	1	0	0
GBI_00235	60A	Protein 60A	Drosophila virilis	GBI	n/a	n/a	1	0	0
GBI_00236	PTRO	Patronin	Drosophila melanogaster	GBI	n/a	n/a	1	0	0
GBI_00237	BTBD6	BTB/POZ domain-containing protein 9	Homo sapiens	GBI	n/a	n/a	1	0	0
GBI_00238	ESTJ	Carboxylic ester hydrolase	Tribolium castaneum	GBI	n/a	n/a	1	636	0.240091
GBI_00239	ESTF	Venom carboxylesterase-6	Myzus persicae	GBI	n/a	n/a	1	0	0
GBI_00240	ESTF	Acetylcholinesterase	Myzus persicae	GBI	n/a	n/a	1	0	0
GBI_00241	ESTF	Esterase FE4	Myzus persicae	GBI	n/a	n/a	1	0	0
GBI_00242	GBI_00242	Protein of unknown function	.	GBI	n/a	n/a	1	0	0
GBI_00243	GBI_00243	No protein match found	Clastoptera arizonana	GBI	n/a	n/a	1	0	0
GBI_00244	ESTF	Esterase SG1	Myzus persicae	GBI	n/a	n/a	1	0	0
GBI_00245	ESTF	Carboxylic ester hydrolase	Myzus persicae	GBI	n/a	n/a	1	0	0
GBI_00246	CEL	Acetylcholinesterase	Bos taurus	GBI	n/a	n/a	1	0	0
GBI_00247	MGST3	Micorsomal glutathione S-transferase	Mus musculus	GBI	n/a	n/a	1	0	0
GBI_00248	SNX6	Sorting nexin	Homo sapiens	GBI	n/a	n/a	1	0	0
GBI_00249	GBI_00249	Protein of unknown function	.	GBI	n/a	n/a	1	272	0.262802
GBI_00250	GBI_00250	Protein of unknown function	.	GBI	n/a	n/a	1	0	0
GBI_00251	GBI_00251	No protein match found	Blattella germanica	GBI	n/a	n/a	1	0	0
GBI_00252	GBI_00252	No protein match found	Melipona quadrifasciata	GBI	n/a	n/a	1	0	0
GBI_00253	GBI_00253	Protein of unknown function	.	GBI	trnaPseudo	n/a	1	0	0
GBI_00254	GBI_00254	Protein of unknown function	.	GBI	n/a	n/a	1	0	0
GBI_00255	GBI_00255	No protein match found	Melipona quadrifasciata	GBI	n/a	n/a	1	0	0
GBI_00256	GBI_00256	Protein of unknown function	.	GBI	trnaPseudo	n/a	1	0	0
GBI_00257	GBI_00257	Zinc finger protein 512b-like protein	Triatoma infestans	GBI	n/a	n/a	1	0	0
GBI_00258	GBI_00258	Protein of unknown function	.	GBI	n/a	n/a	1	0	0
GBI_00259	GBI_00259	No protein match found	Dufourea novaeangliae	GBI	n/a	n/a	1	0	0
GBI_00260	GBI_00260	No protein match found	Cryptotermes secundus	GBI	n/a	n/a	1	0	0
GBI_00261	GBI_00261	Protein of unknown function	.	GBI	trnaPseudo	n/a	1	0	0
GBI_00262	GBI_00262	Protein of unknown function	.	GBI	n/a	n/a	1	361	0.318342
GBI_00263	GBI_00263	Protein of unknown function	.	GBI	n/a	n/a	1	181	0.270553
GBI_00264	GBI_00264	Protein of unknown function	.	GBI	n/a	n/a	1	0	0
GBI_00265	GBI_00265	Paternally-expressed gene 3 protein	Bos taurus	GBI	n/a	n/a	1	127	0.0428909
GBI_00266	GBI_00266	Protein of unknown function	.	GBI	trnaPseudo	n/a	1	0	0
GBI_00267	GBI_00267	Protein of unknown function	.	GBI	n/a	n/a	1	522	0.56129
GBI_00268	GBI_00268	Protein of unknown function	.	GBI	n/a	n/a	1	0	0
GBI_00271	CRIM1	Putative cysteine-rich protein 11	Danio rerio	GBI	n/a	n/a	1	0	0
GBI_00272	GBI_00272	No protein match found	Cryptotermes secundus	GBI	n/a	n/a	1	384	0.0802173
GBI_00273	GBI_00273	Protein of unknown function	.	GBI	n/a	n/a	1	0	0
GBI_00274	GBI_00274	Protein of unknown function	.	GBI	n/a	n/a	1	0	0
GBI_00275	GBI_00275	Protein of unknown function	.	GBI	trna	n/a	1	0	0
GBI_00276	TMUB1	Putative TMUB1 protein	Xenopus laevis	GBI	n/a	n/a	1	0	0
GBI_00277	PDC6I	Calpain-B	Mus musculus	GBI	n/a	n/a	1	123	0.0401698
GBI_00278	LZTL1	Putative LZTL1 protein	Rattus norvegicus	GBI	n/a	n/a	1	0	0
GBI_00279	LZTL1	Leucine zipper transcription factor-like protein 1	Homo sapiens	GBI	n/a	n/a	1	0	0
GBI_00280	RL15	60S ribosomal protein L15	Anopheles gambiae	GBI	n/a	n/a	1	94	0.110849
GBI_00281	UN45B	Phosphopantothenate--cysteine ligase	Danio rerio	GBI	n/a	n/a	1	0	0
GBI_00282	UN45B	FK506-binding protein 59	Danio rerio	GBI	n/a	n/a	1	0	0
GBI_00283	CHIN	GTPase-activating protein CdGAPr	Homo sapiens	GBI	n/a	n/a	1	0	0
GBI_00284	NDUA4	Putative NDUA4 protein	Mus musculus	GBI	n/a	n/a	1	0	0
GBI_00285	GUAD	Guanine deaminase	Pongo abelii	GBI	n/a	n/a	1	0	0
GBI_00286	GBI_00286	Protein of unknown function	.	GBI	n/a	n/a	1	0	0
GBI_00287	DOPR2	Dopamine receptor 2	Drosophila melanogaster	GBI	n/a	n/a	1	66	0.0390071
GBI_00288	BGBP	Beta-1%2C3-glucan-binding protein	Plodia interpunctella	GBI	n/a	n/a	1	73	0.0255961
GBI_00291	BGBP	Beta-1%2C3-glucan-binding protein	Tenebrio molitor	GBI	n/a	n/a	1	53	0.029298
GBI_00292	DOPR2	Dopamine receptor 2	Drosophila melanogaster	GBI	n/a	n/a	1	0	0
GBI_00293	PSF1	DNA replication complex GINS protein PSF1	Homo sapiens	GBI	n/a	n/a	1	0	0
GBI_00294	NCDN	Putative NCDN protein	Drosophila melanogaster	GBI	n/a	n/a	1	0	0
GBI_00295	NCDN	Neurochondrin homolog	Drosophila melanogaster	GBI	n/a	n/a	1	0	0
GBI_00296	APC5	Neurochondrin-like protein	Homo sapiens	GBI	n/a	n/a	1	0	0
GBI_00297	APC5	Anaphase-promoting complex subunit 5	Homo sapiens	GBI	n/a	n/a	1	0	0
GBI_00298	POP1	Ribonucleases P/MRP protein subunit POP1	Homo sapiens	GBI	n/a	n/a	1	0	0
GBI_00299	GBI_00299	Protein of unknown function	.	GBI	n/a	n/a	1	0	0
GBI_00300	GBI_00300	Protein of unknown function	.	GBI	n/a	n/a	1	0	0
GBI_00301	ILEU	Serine protease inhibitor 3/4	Homo sapiens	GBI	n/a	n/a	1	0	0
GBI_00302	GBI_00302	F-box/LRR-repeat protein 2	Zootermopsis nevadensis	GBI	n/a	n/a	1	18	0.00837989
GBI_00303	SPB10	Putative SPB10 protein	Papio anubis	GBI	n/a	n/a	1	0	0
GBI_00304	GBI_00304	Protein of unknown function	.	GBI	n/a	n/a	1	0	0
GBI_00305	GBI_00305	No protein match found	Clastoptera arizonana	GBI	n/a	n/a	1	164	0.159378
GBI_00306	GBI_00306	Protein of unknown function	.	GBI	n/a	n/a	1	0	0
GBI_00307	MGT4B	Alpha-1%2C3-mannosyl-glycoprotein 4-beta-N-acetylglucosaminyltransferase B	Homo sapiens	GBI	n/a	n/a	1	0	0
GBI_00308	GBI_00308	Poly(ADP-ribose) glycohydrolase	Drosophila melanogaster	GBI	n/a	n/a	1	74	0.035982
GBI_00309	MCM8	DNA replication licensing factor REC	Homo sapiens	GBI	n/a	n/a	1	0	0
GBI_00310	FAKD1	Putative FAKD1 protein	Xenopus tropicalis	GBI	n/a	n/a	1	0	0
GBI_00311	VA5	Venom allergen 5	Microcebus murinus	GBI	n/a	n/a	1	0	0
GBI_00312	GBI_00312	Protein of unknown function	.	GBI	trna	n/a	1	0	0
GBI_00313	GBI_00313	Protein of unknown function	.	GBI	n/a	n/a	1	0	0
GBI_00314	ODF3A	Putative ODF3A protein	Mus musculus	GBI	n/a	n/a	1	1	0.000755858
GBI_00315	Y240	Putative Y240 protein	Methanocaldococcus jannaschii	GBI	n/a	n/a	1	0	0
GBI_00316	GBI_00316	Protein of unknown function	.	GBI	trna	n/a	1	0	0
GBI_00317	GBI_00317	Protein of unknown function	.	GBI	trna	n/a	1	0	0
GBI_00318	GBI_00318	Protein of unknown function	.	GBI	n/a	n/a	1	0	0
GBI_00319	EHF	Ecdysone-induced protein 74EF	Bos taurus	GBI	n/a	n/a	1	0	0
GBI_00320	GBI_00320	Protein of unknown function	.	GBI	n/a	n/a	1	353	0.318305
GBI_00321	S20A2	Phosphate transporter	Bos taurus	GBI	n/a	n/a	1	0	0
GBI_00322	GBI_00322	No protein match found	Homalodisca liturata	GBI	n/a	n/a	1	0	0
GBI_00323	GBI_00323	Putative vitellogenin receptor	Drosophila melanogaster	GBI	n/a	n/a	1	306	0.263566
GBI_00324	GBI_00324	Protein of unknown function	.	GBI	n/a	n/a	1	429	0.117792
GBI_00325	GS1	Probable pseudouridine-5'-phosphatase	Drosophila melanogaster	GBI	n/a	n/a	1	0	0
GBI_00326	GS1	Pseudouridine-5'-phosphatase	Drosophila melanogaster	GBI	n/a	n/a	1	0	0
GBI_00327	NDUA2	NADH dehydrogenase [ubiquinone] 1 alpha subcomplex subunit 2	Homo sapiens	GBI	n/a	n/a	1	0	0
GBI_00328	GBI_00328	No protein match found	Blattella germanica	GBI	n/a	n/a	1	0	0
GBI_00329	DCNL1	DCN1-like protein	Mus musculus	GBI	n/a	n/a	1	0	0
GBI_00330	SYEM	Bifunctional glutamate/proline--tRNA ligase	Xenopus tropicalis	GBI	n/a	n/a	1	0	0
GBI_00331	GBI_00331	No protein match found	Photinus pyralis	GBI	n/a	n/a	1	399	0.352785
GBI_00334	GBI_00334	Protein of unknown function	.	GBI	trnaPseudo	n/a	1	0	0
GBI_00336	GBI_00336	Protein of unknown function	.	GBI	n/a	n/a	1	0	0
GBI_00337	NLGNX	Neurotactin	Homo sapiens	GBI	n/a	n/a	1	0	0
GBI_00338	GBI_00338	Protein of unknown function	.	GBI	trna	n/a	1	0	0
GBI_00339	NLGN3	Acetylcholinesterase-like Protein	Homo sapiens	GBI	n/a	n/a	1	0	0
GBI_00342	GBI_00342	Protein of unknown function	.	GBI	trnaPseudo	n/a	1	0	0
GBI_00345	GBI_00345	Protein of unknown function	.	GBI	n/a	n/a	1	0	0
GBI_00346	GBI_00346	Protein of unknown function	.	GBI	trna	n/a	1	0	0
GBI_00347	TTKB	Protein tramtrack%2C beta isoform	Drosophila melanogaster	GBI	n/a	n/a	1	0	0
GBI_00348	IDHC	Isocitrate dehydrogenase [NADP]	Rattus norvegicus	GBI	n/a	n/a	1	0	0
GBI_00349	GBI_00349	Protein of unknown function	.	GBI	n/a	n/a	1	0	0
GBI_00350	GBI_00350	Circadian clock-controlled protein	Drosophila yakuba	GBI	n/a	n/a	1	0	0
GBI_00351	S18B1	MFS-type transporter SLC18B1	Homo sapiens	GBI	n/a	n/a	1	1	0.000317058
GBI_00352	S18B1	Putative MFS-type transporter	Homo sapiens	GBI	n/a	n/a	1	0	0
GBI_00353	GBI_00353	Protein of unknown function	.	GBI	n/a	n/a	1	101	0.0195509
GBI_00354	GR64F	Gustatory receptor for sugar taste 64f	Drosophila melanogaster	GBI	n/a	n/a	1	0	0
GBI_00355	GBI_00355	Protein of unknown function	.	GBI	n/a	n/a	1	39	0.0828025
GBI_00356	APH4	Alkaline phosphatase 4	Drosophila melanogaster	GBI	n/a	n/a	1	410	0.140748
GBI_00357	GBI_00357	Protein of unknown function	.	GBI	n/a	n/a	1	0	0
GBI_00358	PXDN1	Peroxidase	Caenorhabditis elegans	GBI	n/a	n/a	1	81	0.0208817
GBI_00359	DYIN	Cytoplasmic dynein 1 intermediate chain	Drosophila melanogaster	GBI	n/a	n/a	1	0	0
GBI_00360	GBI_00360	Protein of unknown function	.	GBI	n/a	n/a	1	0	0
GBI_00361	MTMR9	Putative MTMR9 protein	Homo sapiens	GBI	n/a	n/a	1	158	0.0758886
GBI_00362	PKCB1	DNA N6-methyl adenine demethylase	Homo sapiens	GBI	n/a	n/a	1	0	0
GBI_00363	RRAGA	Putative RRAGA protein	Bos taurus	GBI	n/a	n/a	1	0	0
GBI_00364	PAK	Tribbles	Drosophila melanogaster	GBI	n/a	n/a	1	0	0
GBI_00365	MSRB	Methionine-R-sulfoxide reductase B1	Drosophila melanogaster	GBI	n/a	n/a	1	0	0
GBI_00366	GBI_00366	Protein of unknown function	.	GBI	n/a	n/a	1	0	0
GBI_00367	ACOT9	AGAP003848-PA-like protein	Bos taurus	GBI	n/a	n/a	1	0	0
GBI_00368	U5S1	Elongation factor 2	Mus musculus	GBI	n/a	n/a	1	0	0
GBI_00369	TBA1	Tubulin alpha-1 chain	Drosophila melanogaster	GBI	n/a	n/a	1	0	0
GBI_00370	GBI_00370	Protein of unknown function	.	GBI	n/a	n/a	1	512	0.646465
GBI_00371	GCP3	Gamma-tubulin complex component 3	Xenopus laevis	GBI	n/a	n/a	1	54	0.0129434
GBI_00372	SUCB1	Succinate--CoA ligase [ADP-forming] subunit beta%2C mitochondrial	Homo sapiens	GBI	n/a	n/a	1	0	0
GBI_00373	GBI_00373	Protein of unknown function	.	GBI	n/a	n/a	1	42	0.04947
GBI_00374	STT3A	tRNA pseudouridine synthase	Canis lupus familiaris	GBI	n/a	n/a	1	0	0
GBI_00375	GBI_00375	Protein of unknown function	.	GBI	trna	n/a	1	0	0
GBI_00376	GBI_00376	Toll-like receptor Tollo	Drosophila melanogaster	GBI	n/a	n/a	1	58	0.0360697
GBI_00377	GBI_00377	FGFRL1 protein	Fopius arisanus	GBI	n/a	n/a	1	0	0
GBI_00378	GBI_00378	No protein match found	Cryptotermes secundus	GBI	n/a	n/a	1	0	0
GBI_00379	GBI_00379	Protein of unknown function	.	GBI	n/a	n/a	1	0	0
GBI_00380	GBI_00380	Protein of unknown function	.	GBI	n/a	n/a	1	0	0
GBI_00381	GBI_00381	Protein of unknown function	.	GBI	n/a	n/a	1	9	0.0130435
GBI_00382	GBI_00382	Protein of unknown function	.	GBI	n/a	n/a	1	0	0
GBI_00383	GBI_00383	Protein of unknown function	.	GBI	trnaPseudo	n/a	1	0	0
GBI_00384	GBI_00384	No protein match found	Blattella germanica	GBI	n/a	n/a	1	0	0
GBI_00385	CTBL1	Beta-catenin-like protein 1	Bos taurus	GBI	n/a	n/a	1	0	0
GBI_00386	GBI_00386	No protein match found	Clastoptera arizonana	GBI	n/a	n/a	1	163	0.0556124
GBI_00387	GBI_00387	Protein of unknown function	.	GBI	n/a	n/a	1	0	0
GBI_00388	UCHL3	Ubiquitin carboxyl-terminal hydrolase	Bos taurus	GBI	n/a	n/a	1	0	0
GBI_00389	GBI_00389	Protein of unknown function	.	GBI	n/a	n/a	1	0	0
GBI_00390	AT11C	Putative AT11C protein	Mus musculus	GBI	n/a	n/a	1	0	0
GBI_00391	AT11B	Calcium-transporting ATPase sarcoplasmic/endoplasmic reticulum type	Homo sapiens	GBI	n/a	n/a	1	55	0.0319396
GBI_00392	TRM2B	tRNA (Uracil(54)-C(5))-methyltransferase-like protein	Danio rerio	GBI	n/a	n/a	1	0	0
GBI_00393	GBI_00393	No protein match found	Dufourea novaeangliae	GBI	n/a	n/a	1	0	0
GBI_00394	PTP	Tyrosine-protein phosphatase	Autographa californica NPV	GBI	n/a	n/a	1	5	0.0134409
GBI_00395	GBI_00395	Protein of unknown function	.	GBI	n/a	n/a	1	0	0
GBI_00396	HUNB	Hunchback	Tribolium castaneum	GBI	n/a	n/a	1	341	0.631481
GBI_00397	HUNB	Protein hunchback	Bombyx mori	GBI	n/a	n/a	1	45	0.0348028
GBI_00398	GBI_00398	Protein of unknown function	.	GBI	n/a	n/a	1	0	0
GBI_00399	GBI_00399	Protein of unknown function	.	GBI	n/a	n/a	1	195	0.361111
GBI_00400	GBI_00400	Protein of unknown function	.	GBI	n/a	n/a	1	0	0
GBI_00401	GBI_00401	Protein of unknown function	.	GBI	n/a	n/a	1	0	0
GBI_00402	ADA	Adenosine deaminase	Bos taurus	GBI	n/a	n/a	1	0	0
GBI_00403	ADA	Adenosine deaminase-like protein	Danio rerio	GBI	n/a	n/a	1	0	0
GBI_00404	GBI_00404	Spindle and kinetochore-associated protein 1	Zootermopsis nevadensis	GBI	n/a	n/a	1	0	0
GBI_00405	GBI_00405	Inter-alpha-trypsin inhibitor heavy chain H4	Blattella germanica	GBI	n/a	n/a	1	31	0.113553
GBI_00406	GBI_00406	Protein of unknown function	.	GBI	n/a	n/a	1	0	0
GBI_00407	GBI_00407	Protein of unknown function	.	GBI	n/a	n/a	1	0	0
GBI_00408	MPV17	mpv17-like protein	Caenorhabditis briggsae	GBI	n/a	n/a	1	337	0.547967
GBI_00409	MPV17	Mpv17-like protein	Xenopus laevis	GBI	n/a	n/a	1	35	0.015618
GBI_00410	GBI_00410	Heterochromatin protein 1	Drosophila virilis	GBI	n/a	n/a	1	0	0
GBI_00411	DTWD1	Putative DTWD1 protein	Xenopus laevis	GBI	n/a	n/a	1	0	0
GBI_00412	GBI_00412	Protein of unknown function	.	GBI	n/a	n/a	1	0	0
GBI_00413	TBA1	Tubulin alpha-1 chain	Drosophila melanogaster	GBI	n/a	n/a	1	0	0
GBI_00414	GBI_00414	Protein of unknown function	.	GBI	n/a	n/a	1	1446	1
GBI_00415	T2FB	General transcription factor IIF subunit 2	Drosophila melanogaster	GBI	n/a	n/a	1	0	0
GBI_00416	ARRD1	Putative signal transduction	Rattus norvegicus	GBI	n/a	n/a	1	0	0
GBI_00417	ESTD	S-formylglutathione hydrolase	Homo sapiens	GBI	n/a	n/a	1	0	0
GBI_00418	GRT1A	TBC1 domain family member whacked	Danio rerio	GBI	n/a	n/a	1	1102	0.213194
GBI_00419	TIM14	Mitochondrial import inner membrane translocase subunit TIM14	Drosophila melanogaster	GBI	n/a	n/a	1	0	0
GBI_00420	RNH2B	Ribonuclease H2 subunit B	Xenopus laevis	GBI	n/a	n/a	1	0	0
GBI_00421	GBI_00421	Predicted protein	.	GBI	n/a	n/a	1	0	0
GBI_00422	GBI_00422	Protein of unknown function	.	GBI	n/a	n/a	1	101	0.176265
GBI_00423	GBI_00423	Protein of unknown function	.	GBI	n/a	n/a	1	0	0
GBI_00424	GBI_00424	No protein match found	Blattella germanica	GBI	n/a	n/a	1	0	0
GBI_00425	GBI_00425	Nose resistant to fluoxetine protein 6	Operophtera brumata	GBI	n/a	n/a	1	0	0
GBI_00426	GBI_00426	Protein of unknown function	.	GBI	trnaPseudo	n/a	1	0	0
GBI_00427	NRF6	Putative NRF6 protein	Caenorhabditis elegans	GBI	n/a	n/a	1	0	0
GBI_00428	OACYL	Putative OACYL protein	Mus musculus	GBI	n/a	n/a	1	26	0.00653595
GBI_00429	OACYL	Putative OACYL protein	Mus musculus	GBI	n/a	n/a	1	0	0
GBI_00430	GBI_00430	Nose resistant to fluoxetine protein 6	Caenorhabditis elegans	GBI	n/a	n/a	1	0	0
GBI_00431	P3C2B	Synaptotagmin 1	Homo sapiens	GBI	n/a	n/a	1	686	0.115878
GBI_00432	GBI_00432	Protein of unknown function	.	GBI	n/a	n/a	1	0	0
GBI_00433	GBI_00433	No protein match found	Zeugodacus cucurbitae	GBI	n/a	n/a	1	100	0.347222
GBI_00434	GBI_00434	Protein of unknown function	.	GBI	n/a	n/a	1	0	0
GBI_00435	GBI_00435	Synaptotagmin-3	Zootermopsis nevadensis	GBI	n/a	n/a	1	0	0
GBI_00436	GBI_00436	No protein match found	Graphocephala atropunctata	GBI	n/a	n/a	1	0	0
GBI_00437	GBI_00437	Protein takeout	Drosophila melanogaster	GBI	n/a	n/a	1	0	0
GBI_00438	GBI_00438	Putative odorant-binding protein	Reticulitermes speratus	GBI	n/a	n/a	1	0	0
GBI_00439	GBI_00439	No protein match found	Cryptotermes secundus	GBI	n/a	n/a	1	0	0
GBI_00440	GBI_00440	No protein match found	Blattella germanica	GBI	n/a	n/a	1	0	0
GBI_00441	TRY1	Trypsin-4	Anopheles gambiae	GBI	n/a	n/a	1	93	0.0896818
GBI_00442	GBI_00442	Protein of unknown function	.	GBI	trna	n/a	1	0	0
GBI_00443	GBI_00443	GG11378	Drosophila erecta	GBI	n/a	n/a	1	0	0
GBI_00444	GBI_00444	Hemolymph juvenile hormone-binding protein	Oryctes borbonicus	GBI	n/a	n/a	1	0	0
GBI_00445	PPK28	Pickpocket protein 28	Drosophila melanogaster	GBI	n/a	n/a	1	0	0
GBI_00446	GBI_00446	Protein of unknown function	.	GBI	n/a	n/a	1	0	0
GBI_00447	PPK11	Sodium channel protein Nach	Drosophila melanogaster	GBI	n/a	n/a	1	0	0
GBI_00448	CUED2	CUE domain-containing protein 2	Danio rerio	GBI	n/a	n/a	1	0	0
GBI_00449	BAB1	Protein bric-a-brac 1	Drosophila melanogaster	GBI	n/a	n/a	1	143	0.0257751
GBI_00450	ARPD	Sorbitol dehydrogenase	Enterococcus avium	GBI	n/a	n/a	1	0	0
GBI_00451	LACH	Lachesin	Schistocerca americana	GBI	n/a	n/a	1	0	0
GBI_00452	LYPA1	Putative phospholipase/carboxylesterase	Mus musculus	GBI	n/a	n/a	1	0	0
GBI_00453	GBI_00453	Protein of unknown function	.	GBI	n/a	n/a	1	194	0.41189
GBI_00454	FBX25	F-box only protein 32	Homo sapiens	GBI	n/a	n/a	1	0	0
GBI_00455	TFB1M	Dimethyladenosine transferase 1%2C mitochondrial	Xenopus tropicalis	GBI	n/a	n/a	1	0	0
GBI_00458	MOD5	Putative MOD5 protein	Mus musculus	GBI	n/a	n/a	1	145	0.108541
GBI_00459	GBI_00459	Protein of unknown function	.	GBI	trnaPseudo	n/a	1	0	0
GBI_00460	GBI_00460	Protein of unknown function	.	GBI	trnaPseudo	n/a	1	0	0
GBI_00461	GBI_00461	Protein of unknown function	.	GBI	n/a	n/a	1	0	0
GBI_00462	GBI_00462	Protein of unknown function	.	GBI	n/a	n/a	1	0	0
GBI_00463	GBI_00463	Protein of unknown function	.	GBI	n/a	n/a	1	0	0
GBI_00464	RRP15	RRP15-like protein	Homo sapiens	GBI	n/a	n/a	1	0	0
GBI_00465	GBI_00465	No protein match found	Cuerna arida	GBI	n/a	n/a	1	0	0
GBI_00466	GALM	Aldose 1-epimerase	Haemophilus influenzae	GBI	n/a	n/a	1	0	0
GBI_00467	GBI_00467	Protein of unknown function	.	GBI	n/a	n/a	1	0	0
GBI_00468	GDE	Glycogen debranching enzyme	Canis lupus familiaris	GBI	n/a	n/a	1	100	0.0112196
GBI_00469	CAH2	Major antigen%2C putative	Trichoplusia ni	GBI	n/a	n/a	1	0	0
GBI_00470	CAH2	AAEL005520-PA	Trichoplusia ni	GBI	n/a	n/a	1	0	0
GBI_00471	CAH2	LMBR1 domain-containing protein 2 like protein	Bos taurus	GBI	n/a	n/a	1	0	0
GBI_00472	LMBD2	LMBR1 domain-containing protein 2 homolog	Drosophila pseudoobscura	GBI	n/a	n/a	1	0	0
GBI_00473	RRP1	Recombination repair protein 1	Drosophila melanogaster	GBI	n/a	n/a	1	0	0
GBI_00474	PA1B3	Platelet-activating factor acetylhydrolase IB subunit beta homolog	Bos taurus	GBI	n/a	n/a	1	0	0
GBI_00475	PKNX2	Homeobox protein homothorax	Homo sapiens	GBI	n/a	n/a	1	0	0
GBI_00476	XRCC2	Putative XRCC2 protein	Homo sapiens	GBI	n/a	n/a	1	0	0
GBI_00477	SCFD2	Sec1 family domain-containing protein 2	Homo sapiens	GBI	n/a	n/a	1	0	0
GBI_00478	DDX10	Probable ATP-dependent RNA helicase pitchoune	Mus musculus	GBI	n/a	n/a	1	0	0
GBI_00479	IF2G	Eukaryotic translation initiation factor 2 subunit 3	Danio rerio	GBI	n/a	n/a	1	0	0
GBI_00480	ATPO	ATP synthase subunit O%2C mitochondrial	Drosophila melanogaster	GBI	n/a	n/a	1	0	0
GBI_00481	GABR1	Probable G-protein coupled receptor CG31760	Mus musculus	GBI	n/a	n/a	1	0	0
GBI_00482	GBI_00482	Ets DNA-binding protein pokkuri	Drosophila melanogaster	GBI	n/a	n/a	1	0	0
GBI_00483	SIK3	Aurora kinase B	Mus musculus	GBI	n/a	n/a	1	0	0
GBI_00484	G6PT3	Putative permease of the major facilitator superfamily protein	Xenopus laevis	GBI	n/a	n/a	1	0	0
GBI_00485	PEN2	Gamma-secretase subunit pen-2	Drosophila melanogaster	GBI	n/a	n/a	1	14	0.0116279
GBI_00486	PEX19	Peroxisomal biogenesis factor 19-like Protein	Cricetulus griseus	GBI	n/a	n/a	1	0	0
GBI_00487	KAT	Putative KAT protein	Aedes aegypti	GBI	n/a	n/a	1	0	0
GBI_00488	GBI_00488	Synembryn-A	Papilio xuthus	GBI	n/a	n/a	1	930	0.587121
GBI_00489	GBI_00489	Protein of unknown function	.	GBI	n/a	n/a	1	534	0.847619
GBI_00490	GBI_00490	Protein of unknown function	.	GBI	n/a	n/a	1	0	0
GBI_00491	GBI_00491	Protein of unknown function	.	GBI	trnaPseudo	n/a	1	0	0
GBI_00492	HENMT	Small RNA 2'-O-methyltransferase	Drosophila melanogaster	GBI	n/a	n/a	1	0	0
GBI_00493	GBI_00493	Protein of unknown function	.	GBI	trna	n/a	1	8	0.111111
GBI_00494	GBI_00494	Protein of unknown function	.	GBI	n/a	n/a	1	0	0
GBI_00495	GBI_00495	Protein of unknown function	.	GBI	trnaPseudo	n/a	1	0	0
GBI_00496	GBI_00496	Protein of unknown function	.	GBI	n/a	n/a	1	0	0
GBI_00497	GBI_00497	Protein of unknown function	.	GBI	n/a	n/a	1	0	0
GBI_00498	GBI_00498	Protein of unknown function	.	GBI	trnaPseudo	n/a	1	0	0
GBI_00499	GBI_00499	Protein of unknown function	.	GBI	n/a	n/a	1	535	0.829457
GBI_00500	GBI_00500	Protein of unknown function	.	GBI	n/a	n/a	1	0	0
GBI_00501	GBI_00501	Protein of unknown function	.	GBI	n/a	n/a	1	0	0
GBI_00502	GBI_00502	Protein of unknown function	.	GBI	trna	n/a	1	0	0
GBI_00503	GBI_00503	Protein of unknown function	.	GBI	trna	n/a	1	0	0
GBI_00504	RSPH3	Putative RSPH3 protein	Homo sapiens	GBI	n/a	n/a	1	0	0
GBI_00505	GBI_00505	Protein of unknown function	.	GBI	trnaPseudo	n/a	1	0	0
GBI_00506	GBI_00506	Protein of unknown function	.	GBI	n/a	n/a	1	0	0
GBI_00507	GBI_00507	Protein of unknown function	.	GBI	n/a	n/a	1	89	0.146865
GBI_00508	PRD13	Transcription factor hamlet	Homo sapiens	GBI	n/a	n/a	1	242	0.322667
GBI_00509	RS4	40S ribosomal protein S4	Carcinus maenas	GBI	n/a	n/a	1	0	0
GBI_00510	PATL1	PATL1 protein	Rattus norvegicus	GBI	n/a	n/a	1	0	0
GBI_00513	PRIC3	Protein espinas	Homo sapiens	GBI	n/a	n/a	1	0	0
GBI_00514	GBI_00514	Protein of unknown function	.	GBI	n/a	n/a	1	0	0
GBI_00515	GBI_00515	Protein of unknown function	.	GBI	n/a	n/a	1	0	0
GBI_00516	GBI_00516	No protein match found	Ooceraea biroi	GBI	n/a	n/a	1	0	0
GBI_00517	GBI_00517	Protein of unknown function	.	GBI	n/a	n/a	1	0	0
GBI_00518	SRRM1	Serine/arginine repetitive matrix protein 1	Gallus gallus	GBI	n/a	n/a	1	297	0.0976838
GBI_00519	IST1	IST1-like protein	Homo sapiens	GBI	n/a	n/a	1	0	0
GBI_00520	TBA1	Tubulin alpha-1 chain	Drosophila melanogaster	GBI	n/a	n/a	1	0	0
GBI_00521	TBA1	Putative secreted protein	Drosophila melanogaster	GBI	n/a	n/a	1	0	0
GBI_00522	GBI_00522	Protein of unknown function	.	GBI	n/a	n/a	1	196	1
GBI_00523	DIA	Protein diaphanous	Drosophila melanogaster	GBI	n/a	n/a	1	0	0
GBI_00524	MTF1	Krueppel homolog 1	Homo sapiens	GBI	n/a	n/a	1	0	0
GBI_00525	TTLL2	Tubulin glycylase 3A	Homo sapiens	GBI	n/a	n/a	1	0	0
GBI_00526	CHMP5	Charged multivesicular body protein 5	Drosophila melanogaster	GBI	n/a	n/a	1	0	0
GBI_00527	FMT	Putative FMT protein	Homo sapiens	GBI	n/a	n/a	1	0	0
GBI_00528	GBI_00528	Protein of unknown function	.	GBI	n/a	n/a	1	184	0.48294
GBI_00529	GBI_00529	Protein of unknown function	.	GBI	trnaPseudo	n/a	1	0	0
GBI_00530	CRHBP	Putative CRHBP protein	Rattus norvegicus	GBI	n/a	n/a	1	160	0.156556
GBI_00531	GBI_00531	Protein of unknown function	.	GBI	n/a	n/a	1	0	0
GBI_00532	GBI_00532	Protein of unknown function	.	GBI	n/a	n/a	1	0	0
GBI_00533	GBI_00533	Protein of unknown function	.	GBI	n/a	n/a	1	0	0
GBI_00534	GBI_00534	Protein of unknown function	.	GBI	n/a	n/a	1	426	0.518248
GBI_00535	GBI_00535	Protein of unknown function	.	GBI	trnaPseudo	n/a	1	0	0
GBI_00536	AMFR	E3 ubiquitin-protein ligase HRD1	Homo sapiens	GBI	n/a	n/a	1	0	0
GBI_00537	DAD1	Dolichyl-diphosphooligosaccharide--protein glycosyltransferase subunit DAD1	Drosophila melanogaster	GBI	n/a	n/a	1	0	0
GBI_00538	GBI_00538	No protein match found	Zootermopsis nevadensis	GBI	n/a	n/a	1	0	0
GBI_00539	GBI_00539	Protein of unknown function	.	GBI	n/a	n/a	1	0	0
GBI_00540	KCNAS	Potassium voltage-gated channel protein Shaker	Drosophila melanogaster	GBI	n/a	n/a	1	632	0.260619
GBI_00543	SCN60	Sodium channel protein 60e	Drosophila melanogaster	GBI	n/a	n/a	1	18	0.0169972
GBI_00544	SCN60	Sodium channel protein 60E	Drosophila melanogaster	GBI	n/a	n/a	1	292	0.101178
GBI_00545	E78C	Ecdysone-induced protein 78C	Drosophila melanogaster	GBI	n/a	n/a	1	3	0.000771803
GBI_00546	ODO2	Dihydrolipoyllysine-residue succinyltransferase component of 2-oxoglutarate dehydrogenase complex%2C mitochondrial	Mus musculus	GBI	n/a	n/a	1	0	0
GBI_00547	GBI_00547	Protein of unknown function	.	GBI	trnaPseudo	n/a	1	0	0
GBI_00548	GBI_00548	No protein match found	Zootermopsis nevadensis	GBI	n/a	n/a	1	0	0
GBI_00549	MARE3	Microtubule-associated protein RP/EB family member 1	Homo sapiens	GBI	n/a	n/a	1	0	0
GBI_00550	GBI_00550	Protein of unknown function	.	GBI	n/a	n/a	1	0	0
GBI_00551	GBI_00551	Protein of unknown function	.	GBI	n/a	n/a	1	0	0
GBI_00552	GBI_00552	Protein of unknown function	.	GBI	trnaPseudo	n/a	1	0	0
GBI_00553	MTA1	REST corepressor	Homo sapiens	GBI	n/a	n/a	1	0	0
GBI_00554	HLES	Protein hairless	Drosophila melanogaster	GBI	n/a	n/a	1	1	5.54754e-05
GBI_00555	BAZ1A	Homeotic protein female sterile	Homo sapiens	GBI	n/a	n/a	1	35	0.00531108
GBI_00556	COE1A	Putative COE1A protein	Danio rerio	GBI	n/a	n/a	1	0	0
GBI_00557	COLL	Transcription factor collier	Drosophila melanogaster	GBI	n/a	n/a	1	0	0
GBI_00558	GBI_00558	Protein of unknown function	.	GBI	trnaPseudo	n/a	1	0	0
GBI_00559	GBI_00559	Protein of unknown function	.	GBI	n/a	n/a	1	0	0
GBI_00560	GBI_00560	Protein of unknown function	.	GBI	trnaPseudo	n/a	1	0	0
GBI_00561	PR5	Thaumatin-like protein 2	Arabidopsis thaliana	GBI	n/a	n/a	1	0	0
GBI_00562	DUS11	Putative DUS11 protein	Rattus norvegicus	GBI	n/a	n/a	1	132	0.113695
GBI_00563	GBI_00563	Protein of unknown function	.	GBI	trnaPseudo	n/a	1	0	0
GBI_00564	GBI_00564	Protein of unknown function	.	GBI	n/a	n/a	1	0	0
GBI_00565	HNF4	Transcription factor HNF-4 homolog	Drosophila melanogaster	GBI	n/a	n/a	1	0	0
GBI_00566	GBI_00566	Protein of unknown function	.	GBI	n/a	n/a	1	0	0
GBI_00567	RRF2M	Ribosome-releasing factor 2%2C mitochondrial	Drosophila ananassae	GBI	n/a	n/a	1	0	0
GBI_00568	SPRTN	Zinc finger RAD18 domain-containing protein C1orf124-like	Xenopus tropicalis	GBI	n/a	n/a	1	0	0
GBI_00569	BPNT1	Putative inositol monophosphatase 3	Rattus norvegicus	GBI	n/a	n/a	1	0	0
GBI_00570	LUCI	Luciferin 4-monooxygenase	Phoenicopterus sp.	GBI	n/a	n/a	1	0	0
GBI_00571	S2544	Calcium-binding mitochondrial carrier protein Aralar1	Homo sapiens	GBI	n/a	n/a	1	0	0
GBI_00572	DRC4	Dynein regulatory complex subunit 4	Mus musculus	GBI	n/a	n/a	1	0	0
GBI_00573	NKX61	Homeobox protein Hmx	Mus musculus	GBI	n/a	n/a	1	0	0
GBI_00574	GBI_00574	Protein of unknown function	.	GBI	n/a	n/a	1	59	0.226054
GBI_00577	GBI_00577	No protein match found	Anopheles culicifacies	GBI	n/a	n/a	1	0	0
GBI_00578	PRAF3	PRA1 family protein	Gallus gallus	GBI	n/a	n/a	1	0	0
GBI_00579	SYPL2	Synaptophysin-like protein 2	Homo sapiens	GBI	n/a	n/a	1	0	0
GBI_00580	GBI_00580	No protein match found	Acyrthosiphon pisum	GBI	n/a	n/a	1	96	0.0555556
GBI_00581	GBI_00581	Toll-like receptor Tollo	Drosophila melanogaster	GBI	n/a	n/a	1	0	0
GBI_00582	GBI_00582	Protein of unknown function	.	GBI	n/a	n/a	1	0	0
GBI_00583	DMSR1	Putative DMSR1 protein	Caenorhabditis elegans	GBI	n/a	n/a	1	0	0
GBI_00584	GBI_00584	Sex peptide receptor	Drosophila melanogaster	GBI	n/a	n/a	1	0	0
GBI_00585	GBI_00585	No protein match found	Zootermopsis nevadensis	GBI	n/a	n/a	1	7	0.00864197
GBI_00586	SNAK	Serine protease snake	Drosophila melanogaster	GBI	n/a	n/a	1	52	0.0307329
GBI_00587	GBI_00587	Protein of unknown function	.	GBI	n/a	n/a	1	10	0.042735
GBI_00588	GBI_00588	Protein of unknown function	.	GBI	n/a	n/a	1	129	0.244318
GBI_00589	LSM11	U7 snRNA-associated Sm-like protein LSm11	Xenopus laevis	GBI	n/a	n/a	1	0	0
GBI_00590	GBI_00590	No protein match found	Cryptotermes secundus	GBI	n/a	n/a	1	0	0
GBI_00591	E74EF	Putative transcription factor nerf	Drosophila virilis	GBI	n/a	n/a	1	0	0
GBI_00592	E74EA	Ecdysone-induced protein 74EF isoform B	Drosophila melanogaster	GBI	n/a	n/a	1	196	0.0470137
GBI_00593	GBI_00593	Protein real-time	.	GBI	n/a	n/a	1	0	0
GBI_00594	TERT	Telomerase reverse transcriptase	Schizosaccharomyces pombe	GBI	n/a	n/a	1	0	0
GBI_00595	LIP1	Lipase	Drosophila melanogaster	GBI	n/a	n/a	1	141	0.319728
GBI_00596	LIP3	Lipase 3	Drosophila melanogaster	GBI	n/a	n/a	1	245	0.137486
GBI_00597	GBI_00597	No protein match found	Blattella germanica	GBI	n/a	n/a	1	0	0
GBI_00598	GBI_00598	Protein of unknown function	.	GBI	n/a	n/a	1	233	0.395586
GBI_00599	GBI_00599	Protein of unknown function	.	GBI	n/a	n/a	1	183	0.42069
GBI_00600	GBI_00600	Protein of unknown function	.	GBI	n/a	n/a	1	345	0.683168
GBI_00601	GBI_00601	Protein of unknown function	.	GBI	trnaPseudo	n/a	1	0	0
GBI_00602	GBI_00602	Protein of unknown function	.	GBI	n/a	n/a	1	0	0
GBI_00603	GATA4	GATA-binding factor A	Xenopus laevis	GBI	n/a	n/a	1	0	0
GBI_00604	GBI_00604	Protein of unknown function	.	GBI	n/a	n/a	1	0	0
GBI_00605	GBI_00605	Protein of unknown function	.	GBI	trnaPseudo	n/a	1	0	0
GBI_00606	GBI_00606	Protein of unknown function	.	GBI	n/a	n/a	1	1767	0.575758
GBI_00607	GBI_00607	Protein of unknown function	.	GBI	trna	n/a	1	0	0
GBI_00608	PP4C	Serine/threonine-protein phosphatase 4 catalytic subunit	Oryctolagus cuniculus	GBI	n/a	n/a	1	0	0
GBI_00610	GBI_00610	Protein of unknown function	.	GBI	trnaPseudo	n/a	1	0	0
GBI_00612	GBI_00612	Protein of unknown function	.	GBI	n/a	n/a	1	0	0
GBI_00613	ODO1	Probable 2-oxoglutarate dehydrogenase E1 component DHKTD1 homolog%2C mitochondrial	Macaca fascicularis	GBI	n/a	n/a	1	0	0
GBI_00614	ARD17	Arrestin domain-containing protein 2	Caenorhabditis elegans	GBI	n/a	n/a	1	0	0
GBI_00615	DDX3	ATP-dependent RNA helicase bel	Xenopus laevis	GBI	n/a	n/a	1	0	0
GBI_00616	DNJC3	DnaJ homolog shv	Mus musculus	GBI	n/a	n/a	1	148	0.0826354
GBI_00617	GBI_00617	Protein of unknown function	.	GBI	n/a	n/a	1	0	0
GBI_00618	GBI_00618	Protein of unknown function	.	GBI	n/a	n/a	1	174	0.426471
GBI_00619	FA43A	Putative FA43A protein	Homo sapiens	GBI	n/a	n/a	1	523	0.38827
GBI_00620	ICH	Ichor	Drosophila melanogaster	GBI	n/a	n/a	1	230	0.22158
GBI_00621	BCA1	Carbonic anhydrase	Caenorhabditis elegans	GBI	n/a	n/a	1	0	0
GBI_00622	GBI_00622	Protein of unknown function	.	GBI	trnaPseudo	n/a	1	0	0
GBI_00623	GBI_00623	No protein match found	Cryptotermes secundus	GBI	n/a	n/a	1	0	0
GBI_00624	SAHH	Adenosylhomocysteinase	Anopheles gambiae	GBI	n/a	n/a	1	0	0
GBI_00625	GBI_00625	Protein of unknown function	.	GBI	n/a	n/a	1	0	0
GBI_00626	GBI_00626	Protein of unknown function	.	GBI	n/a	n/a	1	0	0
GBI_00627	GBI_00627	Chaoptin	Tribolium castaneum	GBI	n/a	n/a	1	0	0
GBI_00628	PFD2	Probable prefoldin subunit 2	Bos taurus	GBI	n/a	n/a	1	0	0
GBI_00629	VANG2	Vang-like protein	Danio rerio	GBI	n/a	n/a	1	0	0
GBI_00630	NRDE2	CN102 protein	Mus musculus	GBI	n/a	n/a	1	0	0
GBI_00631	HGS	Hepatocyte growth factor-regulated tyrosine kinase substrate	Mus musculus	GBI	n/a	n/a	1	0	0
GBI_00632	GBI_00632	Protein of unknown function	.	GBI	n/a	n/a	1	0	0
GBI_00633	GBI_00633	No protein match found	Cuerna arida	GBI	n/a	n/a	1	345	0.49569
GBI_00634	GBI_00634	Nose resistant to fluoxetine protein 6-like Protein	Tribolium castaneum	GBI	n/a	n/a	1	174	0.193333
GBI_00635	GBI_00635	Protein of unknown function	.	GBI	n/a	n/a	1	0	0
GBI_00636	CEP76	Putative CEP76 protein	Xenopus tropicalis	GBI	n/a	n/a	1	34	0.00557468
GBI_00637	TRET1	Facilitated trehalose transporter Tret1	Aedes aegypti	GBI	n/a	n/a	1	0	0
GBI_00638	TRET1	Facilitated trehalose transporter Tret1-2 homolog	Drosophila virilis	GBI	n/a	n/a	1	0	0
GBI_00639	S18B1	Vesicular acetylcholine transporter	Rattus norvegicus	GBI	n/a	n/a	1	7	0.00280899
GBI_00640	UBR5	Polyadenylate-binding protein	Mus musculus	GBI	n/a	n/a	1	0	0
GBI_00641	GBI_00641	Protein takeout	Drosophila melanogaster	GBI	n/a	n/a	1	1042	0.5046
GBI_00642	HACD2	Very-long-chain (3R)-3-hydroxyacyl-CoA dehydratase	Mus musculus	GBI	n/a	n/a	1	0	0
GBI_00643	RL30	60S ribosomal protein L30	Branchiostoma belcheri	GBI	n/a	n/a	1	0	0
GBI_00644	GBI_00644	No protein match found	Homalodisca liturata	GBI	n/a	n/a	1	0	0
GBI_00645	YTHDF	YTH domain-containing family protein	Drosophila melanogaster	GBI	n/a	n/a	1	847	0.0999528
GBI_00646	TMTC4	Protein O-mannosyl-transferase TMTC3	Mus musculus	GBI	n/a	n/a	1	0	0
GBI_00647	P2R3B	Serine/threonine-protein phosphatase 2A regulatory subunit B'' subunit beta	Homo sapiens	GBI	n/a	n/a	1	223	0.0338597
GBI_00648	SMC2	Structural maintenance of chromosomes protein	Homo sapiens	GBI	n/a	n/a	1	0	0
GBI_00649	GBI_00649	Krueppel homolog 1	Drosophila melanogaster	GBI	n/a	n/a	1	0	0
GBI_00650	CNIH4	Protein cornichon	Bos taurus	GBI	n/a	n/a	1	0	0
GBI_00651	TM165	GDT1 family protein	Mus musculus	GBI	n/a	n/a	1	0	0
GBI_00652	GCY8E	Soluble guanylate cyclase 89Da	Drosophila melanogaster	GBI	n/a	n/a	1	529	0.203149
GBI_00653	ZMAT2	Zinc finger matrin-type protein 2	Homo sapiens	GBI	n/a	n/a	1	0	0
GBI_00654	U518	UPF0518 protein AGAP011705	Drosophila willistoni	GBI	n/a	n/a	1	23	0.00840643
GBI_00655	GBI_00655	Protein of unknown function	.	GBI	n/a	n/a	1	0	0
GBI_00656	VGFR1	Protein sevenless	Homo sapiens	GBI	n/a	n/a	1	273	0.0692542
GBI_00657	GBI_00657	Protein of unknown function	.	GBI	n/a	n/a	1	133	0.351852
GBI_00658	GBI_00658	No protein match found	Tribolium castaneum	GBI	n/a	n/a	1	0	0
GBI_00659	GBI_00659	No protein match found	Blattella germanica	GBI	n/a	n/a	1	486	0.77512
GBI_00660	SRBD1	Transcription elongation factor SPT6	Homo sapiens	GBI	n/a	n/a	1	0	0
GBI_00661	CDX1	Homeotic protein caudal	Pongo pygmaeus	GBI	n/a	n/a	1	0	0
GBI_00662	NUDC2	Putative NUDC2 protein	Rattus norvegicus	GBI	n/a	n/a	1	0	0
GBI_00663	GBI_00663	No protein match found	Blattella germanica	GBI	n/a	n/a	1	0	0
GBI_00664	EPHX4	Putative EPHX4 protein	Homo sapiens	GBI	n/a	n/a	1	0	0
GBI_00665	ADCK	Putative ADCK protein	Drosophila melanogaster	GBI	n/a	n/a	1	53	0.00778267
GBI_00666	FKBP2	12 kDa FK506-binding protein	Bos taurus	GBI	n/a	n/a	1	0	0
GBI_00667	GBI_00667	No protein match found	Blattella germanica	GBI	n/a	n/a	1	0	0
GBI_00668	GBI_00668	Protein of unknown function	.	GBI	n/a	n/a	1	0	0
GBI_00669	SRF	Serum response factor homolog	Drosophila melanogaster	GBI	n/a	n/a	1	0	0
GBI_00670	GBI_00670	Protein of unknown function	.	GBI	n/a	n/a	1	0	0
GBI_00671	EXT2	Exostosin-2	Drosophila melanogaster	GBI	n/a	n/a	1	0	0
GBI_00672	SMD2	Probable small nuclear ribonucleoprotein Sm D2	Drosophila melanogaster	GBI	n/a	n/a	1	0	0
GBI_00673	PSA6	Proteasome subunit alpha type-6	Mus musculus	GBI	n/a	n/a	1	0	0
GBI_00674	GALT	Probable galactose-1-phosphate uridylyltransferase	Homo sapiens	GBI	n/a	n/a	1	0	0
GBI_00675	GBI_00675	Protein of unknown function	.	GBI	n/a	n/a	1	0	0
GBI_00676	GBI_00676	No protein match found	Cryptotermes secundus	GBI	n/a	n/a	1	0	0
GBI_00677	CHSTB	Carbohydrate sulfotransferase	Mus musculus	GBI	n/a	n/a	1	0	0
GBI_00678	CYB5R	Cytochrome b5-related protein	Drosophila melanogaster	GBI	n/a	n/a	1	0	0
GBI_00685	GBI_00685	No protein match found	Blattella germanica	GBI	n/a	n/a	1	0	0
GBI_00686	GBI_00686	Protein of unknown function	.	GBI	trnaPseudo	n/a	1	0	0
GBI_00687	GBI_00687	No protein match found	Cryptotermes secundus	GBI	n/a	n/a	1	0	0
GBI_00688	BPL1	Mitochondrial import inner membrane translocase subunit Tim10B	Mus musculus	GBI	n/a	n/a	1	0	0
GBI_00689	APC4	Anaphase-promoting complex subunit 4	Mus musculus	GBI	n/a	n/a	1	0	0
GBI_00690	TAF7	Transcription initiation factor TFIID subunit 7	Drosophila melanogaster	GBI	n/a	n/a	1	0	0
GBI_00691	SRC8	Src substrate cortactin	Rattus norvegicus	GBI	n/a	n/a	1	0	0
GBI_00692	TCPB	T-complex protein 1 subunit delta	Bos taurus	GBI	n/a	n/a	1	0	0
GBI_00693	GBI_00693	Protein of unknown function	.	GBI	n/a	n/a	1	0	0
GBI_00694	GBI_00694	Protein of unknown function	.	GBI	n/a	n/a	1	0	0
GBI_00695	GBI_00695	Protein of unknown function	.	GBI	n/a	n/a	1	0	0
GBI_00696	PPID	Peptidyl-prolyl cis-trans isomerase	Mus musculus	GBI	n/a	n/a	1	0	0
GBI_00697	SNF8	Vacuolar-sorting protein SNF8	Homo sapiens	GBI	n/a	n/a	1	0	0
GBI_00698	UGPA	UTP--glucose-1-phosphate uridylyltransferase	Bos taurus	GBI	n/a	n/a	1	0	0
GBI_00699	GBI_00699	Protein of unknown function	.	GBI	n/a	n/a	1	107	0.225738
GBI_00700	GBI_00700	Protein of unknown function	.	GBI	trnaPseudo	n/a	1	0	0
GBI_00701	GBI_00701	Protein of unknown function	.	GBI	n/a	n/a	1	0	0
GBI_00702	MLP3C	Microtubule-associated proteins 1A/1B light chain 3C	Homo sapiens	GBI	n/a	n/a	1	0	0
GBI_00703	GBI_00703	Protein of unknown function	.	GBI	n/a	n/a	1	0	0
GBI_00704	MED29	Mediator of RNA polymerase II transcription subunit 29	Bombyx mori	GBI	n/a	n/a	1	0	0
GBI_00705	RASF8	Ras association domain-containing protein 8	Homo sapiens	GBI	n/a	n/a	1	99	0.031093
GBI_00706	PEX3	Mitochondrial import inner membrane translocase subunit Tim8	Mus musculus	GBI	n/a	n/a	1	371	0.135599
GBI_00707	GBI_00707	Protein of unknown function	.	GBI	n/a	n/a	1	0	0
GBI_00708	HRP65	Hrp65 protein	Chironomus tentans	GBI	n/a	n/a	1	0	0
GBI_00709	TNNC3	Troponin C%2C isoform 2	Blattella germanica	GBI	n/a	n/a	1	0	0
GBI_00711	DERL2	Derlin-1	Mus musculus	GBI	n/a	n/a	1	0	0
GBI_00713	NU301	Nucleosome-remodeling factor subunit NURF301	Drosophila melanogaster	GBI	n/a	n/a	1	0	0
GBI_00714	GBI_00714	Protein of unknown function	.	GBI	trna	n/a	1	0	0
GBI_00715	GBI_00715	Probable aminoacyl tRNA synthase complex-interacting multifunctional protein 2	Drosophila melanogaster	GBI	n/a	n/a	1	0	0
GBI_00719	RS15A	40S ribosomal protein S15a	Drosophila melanogaster	GBI	n/a	n/a	1	0	0
GBI_00720	MIRO	Mitochondrial Rho GTPase	Drosophila pseudoobscura	GBI	n/a	n/a	1	0	0
GBI_00721	NLGNX	Esterase FE4	Homo sapiens	GBI	n/a	n/a	1	0	0
GBI_00722	BCAT1	Branched-chain-amino-acid aminotransferase	Rattus norvegicus	GBI	n/a	n/a	1	0	0
GBI_00723	RGA	Regulator of gene activity	Drosophila melanogaster	GBI	n/a	n/a	1	0	0
GBI_00724	VATE	V-type proton ATPase subunit E	Manduca sexta	GBI	n/a	n/a	1	169	0.0434783
GBI_00725	GHC1	Mitoferrin	Homo sapiens	GBI	n/a	n/a	1	0	0
GBI_00729	GBI_00729	Protein singles bar	Drosophila melanogaster	GBI	n/a	n/a	1	0	0
GBI_00730	GBI_00730	No protein match found	.	GBI	n/a	n/a	1	0	0
GBI_00731	GBI_00731	Protein of unknown function	.	GBI	n/a	n/a	1	0	0
GBI_00732	GBI_00732	Putative members of chemokine-like factor super family	Rhodnius neglectus	GBI	n/a	n/a	1	0	0
GBI_00733	GBI_00733	Protein of unknown function	.	GBI	n/a	n/a	1	426	0.565737
GBI_00734	GBI_00734	Protein of unknown function	.	GBI	n/a	n/a	1	627	1
GBI_00735	TAF12	Transcription initiation factor TFIID subunit 12	Bos taurus	GBI	n/a	n/a	1	0	0
GBI_00737	GBI_00737	Stress protein DDR48	Zootermopsis nevadensis	GBI	n/a	n/a	1	0	0
GBI_00739	CU21	Cuticle protein	Locusta migratoria	GBI	n/a	n/a	1	0	0
GBI_00740	CUA3A	Larval cuticle protein A1A	Tenebrio molitor	GBI	n/a	n/a	1	113	0.0630932
GBI_00741	GBI_00741	Protein of unknown function	.	GBI	n/a	n/a	1	0	0
GBI_00742	CUA3A	Putative CUA3A protein	Tenebrio molitor	GBI	n/a	n/a	1	0	0
GBI_00745	CU21	Larval cuticle protein A2B	Locusta migratoria	GBI	n/a	n/a	1	91	0.0248159
GBI_00747	NBEL2	Putative NBEL2 protein	Danio rerio	GBI	n/a	n/a	1	0	0
GBI_00748	EHD1	EH domain-containing protein 1	Homo sapiens	GBI	n/a	n/a	1	0	0
GBI_00751	GBI_00751	Protein of unknown function	.	GBI	n/a	n/a	1	0	0
GBI_00752	GBI_00752	Protein of unknown function	.	GBI	trnaPseudo	n/a	1	0	0
GBI_00753	GBI_00753	Protein of unknown function	.	GBI	trnaPseudo	n/a	1	0	0
GBI_00754	GBI_00754	Protein of unknown function	.	GBI	n/a	n/a	1	0	0
GBI_00755	GBI_00755	Protein of unknown function	.	GBI	n/a	n/a	1	0	0
GBI_00756	ANPRA	Atrial natriuretic peptide receptor 1	Homo sapiens	GBI	n/a	n/a	1	0	0
GBI_00757	GCY	Guanylate cyclase	Arbutus unedo	GBI	n/a	n/a	1	0	0
GBI_00758	GBI_00758	Guanylate cyclase 32E-like Protein	Tribolium castaneum	GBI	n/a	n/a	1	0	0
GBI_00759	GBI_00759	Protein of unknown function	.	GBI	n/a	n/a	1	0	0
GBI_00760	GBI_00760	Protein of unknown function	.	GBI	n/a	n/a	1	0	0
GBI_00761	GBI_00761	Phenoloxidase-activating factor 2	Holotrichia diomphalia	GBI	n/a	n/a	1	0	0
GBI_00762	GBI_00762	Protein of unknown function	.	GBI	n/a	n/a	1	0	0
GBI_00763	GBI_00763	Protein of unknown function	.	GBI	n/a	n/a	1	0	0
GBI_00764	SSR4	Allatostatin-A receptor	Rattus norvegicus	GBI	n/a	n/a	1	296	0.148148
GBI_00765	GBI_00765	Protein of unknown function	.	GBI	n/a	n/a	1	0	0
GBI_00766	KLH26	Kelch-like protein diablo	Homo sapiens	GBI	n/a	n/a	1	0	0
GBI_00767	NRBP	Nuclear receptor-binding protein homolog	Drosophila pseudoobscura	GBI	n/a	n/a	1	7	0.0288066
GBI_00768	NRBP	Nuclear receptor-binding protein homolog	Drosophila melanogaster	GBI	n/a	n/a	1	0	0
GBI_00771	ASCC3	Putative U5 small nuclear ribonucleoprotein 200 kDa helicase	Bos taurus	GBI	n/a	n/a	1	0	0
GBI_00772	GBI_00772	Protein of unknown function	.	GBI	trnaPseudo	n/a	1	0	0
GBI_00773	ALG2	Alpha-1%2C3-mannosyltransferase ALG2	Mus musculus	GBI	n/a	n/a	1	0	0
GBI_00774	RT09	CSON008502 protein	Bos taurus	GBI	n/a	n/a	1	0	0
GBI_00775	RT09	Transient receptor potential channel pyrexia	Bos taurus	GBI	n/a	n/a	1	187	0.0555556
GBI_00776	SYRM	Probable arginine--tRNA ligase%2C cytoplasmic	Bos taurus	GBI	n/a	n/a	1	0	0
GBI_00777	PICAL	Phosphatidylinositol-binding clathrin assembly protein LAP	Drosophila melanogaster	GBI	n/a	n/a	1	0	0
GBI_00778	GBI_00778	No protein match found	Zootermopsis nevadensis	GBI	n/a	n/a	1	0	0
GBI_00779	GBI_00779	Protein of unknown function	.	GBI	n/a	n/a	1	0	0
GBI_00780	GRCR1	Glutaredoxin domain-containing cysteine-rich protein CG31559	Drosophila melanogaster	GBI	n/a	n/a	1	0	0
GBI_00781	GBI_00781	No protein match found	Zootermopsis nevadensis	GBI	n/a	n/a	1	236	0.0599289
GBI_00782	GCYB1	Soluble guanylate cyclase 88E	Bos taurus	GBI	n/a	n/a	1	0	0
GBI_00784	GBI_00784	Protein of unknown function	.	GBI	n/a	n/a	1	0	0
GBI_00785	GBI_00785	Protein of unknown function	.	GBI	n/a	n/a	1	0	0
GBI_00788	GBI_00788	Protein of unknown function	.	GBI	trnaPseudo	n/a	1	0	0
GBI_00791	ALKB8	Putative ALKB8 protein	Bos taurus	GBI	n/a	n/a	1	3	0.000449371
GBI_00792	TOP3B	DNA topoisomerase 3-beta	Homo sapiens	GBI	n/a	n/a	1	0	0
GBI_00793	TRM9B	Putative methyltransferase	Mus musculus	GBI	n/a	n/a	1	404	0.130113
GBI_00794	NAGAB	Alpha-galactosidase	Gallus gallus	GBI	n/a	n/a	1	0	0
GBI_00795	NAGAB	Alpha-N-acetylgalactosaminidase-like protein	Gallus gallus	GBI	n/a	n/a	1	0	0
GBI_00796	NAGAB	Alpha-galactosidase-like protein	Homo sapiens	GBI	n/a	n/a	1	0	0
GBI_00799	GBI_00799	Protein of unknown function	.	GBI	trnaPseudo	n/a	1	0	0
GBI_00801	GBI_00801	Protein of unknown function	.	GBI	trnaPseudo	n/a	1	0	0
GBI_00805	GBI_00805	No protein match found	Cryptotermes secundus	GBI	n/a	n/a	1	0	0
GBI_00806	CHIC2	Cysteine-rich hydrophobic domain-containing protein 2	Homo sapiens	GBI	n/a	n/a	1	0	0
GBI_00807	GBI_00807	No protein match found	Pectinophora gossypiella	GBI	n/a	n/a	1	0	0
GBI_00808	SCOC	Putative SCOC protein	Brugia malayi	GBI	n/a	n/a	1	0	0
GBI_00809	GON4L	Putative GON4L protein	Mus musculus	GBI	n/a	n/a	1	0	0
GBI_00810	GBI_00810	Protein of unknown function	.	GBI	n/a	n/a	1	0	0
GBI_00811	STIM	Stromal interaction molecule homolog	Drosophila melanogaster	GBI	n/a	n/a	1	0	0
GBI_00812	NPL1A	Nucleosome assembly protein 1 paralog 3	Xenopus laevis	GBI	n/a	n/a	1	0	0
GBI_00813	TM131	Transmembrane protein 131 homolog	Homo sapiens	GBI	n/a	n/a	1	0	0
GBI_00814	GBI_00814	Putative G-protein coupled receptor (GPCR)	.	GBI	n/a	n/a	1	0	0
GBI_00815	GBI_00815	Protein of unknown function	.	GBI	trnaPseudo	n/a	1	0	0
GBI_00816	GBI_00816	No protein match found	Habropoda laboriosa	GBI	n/a	n/a	1	0	0
GBI_00817	LIP3	Lipase 3	Drosophila melanogaster	GBI	n/a	n/a	1	0	0
GBI_00818	SYRC	Probable arginine--tRNA ligase%2C cytoplasmic	Xenopus tropicalis	GBI	n/a	n/a	1	0	0
GBI_00819	FEH1	Putative FEH1 protein	Caenorhabditis elegans	GBI	n/a	n/a	1	0	0
GBI_00820	GBI_00820	Protein of unknown function	.	GBI	trnaPseudo	n/a	1	0	0
GBI_00821	GBI_00821	Protein of unknown function	.	GBI	n/a	n/a	1	0	0
GBI_00822	GBI_00822	No protein match found	Cryptotermes secundus	GBI	n/a	n/a	1	4	0.001657
GBI_00823	GBI_00823	Protein of unknown function	.	GBI	trnaPseudo	n/a	1	0	0
GBI_00824	GBI_00824	Protein of unknown function	.	GBI	n/a	n/a	1	0	0
GBI_00825	GBI_00825	Protein of unknown function	.	GBI	n/a	n/a	1	0	0
GBI_00826	GBI_00826	Protein of unknown function	.	GBI	n/a	n/a	1	0	0
GBI_00827	GBI_00827	Protein of unknown function	.	GBI	trnaPseudo	n/a	1	0	0
GBI_00828	AFFL	AF4/FMR2 family member 4	Drosophila pseudoobscura	GBI	n/a	n/a	1	138	0.0499457
GBI_00829	GBI_00829	Lilli 1 protein	Fopius arisanus	GBI	n/a	n/a	1	336	0.302703
GBI_00830	GBI_00830	No protein match found	Nasonia vitripennis	GBI	n/a	n/a	1	306	0.497561
GBI_00831	GBI_00831	Protein of unknown function	.	GBI	n/a	n/a	1	1810	0.61128
GBI_00833	GBI_00833	Toll-like receptor 7	Drosophila melanogaster	GBI	n/a	n/a	1	251	0.0578208
GBI_00835	GBI_00835	Protein of unknown function	.	GBI	n/a	n/a	1	0	0
GBI_00836	RM13	39S ribosomal protein L13%2C mitochondrial	Drosophila melanogaster	GBI	n/a	n/a	1	0	0
GBI_00837	SYCC	Cysteine--tRNA ligase%2C cytoplasmic	Drosophila pseudoobscura	GBI	n/a	n/a	1	0	0
GBI_00838	GBI_00838	Protein krueppel	Drosophila melanogaster	GBI	n/a	n/a	1	1417	0.887845
GBI_00841	RT12	40S ribosomal protein S12%2C mitochondrial	Drosophila melanogaster	GBI	n/a	n/a	1	43	0.03265
GBI_00842	GBI_00842	Protein of unknown function	.	GBI	n/a	n/a	1	0	0
GBI_00845	COPB	Coatomer subunit beta	Gallus gallus	GBI	n/a	n/a	1	71	0.0311267
GBI_00846	GBI_00846	No protein match found	Blattella germanica	GBI	n/a	n/a	1	0	0
GBI_00847	CAD99	Protocadherin-like wing polarity protein stan	Drosophila melanogaster	GBI	n/a	n/a	1	0	0
GBI_00848	SH3BG	SH3 domain-binding glutamic acid-rich protein homolog	Drosophila melanogaster	GBI	n/a	n/a	1	0	0
GBI_00849	HAOX1	Hydroxyacid oxidase 1-like Protein	Zea mays	GBI	n/a	n/a	1	0	0
GBI_00850	GSH1	Glutamate--cysteine ligase	Drosophila melanogaster	GBI	n/a	n/a	1	0	0
GBI_00851	USP9X	Probable ubiquitin carboxyl-terminal hydrolase FAF	Homo sapiens	GBI	n/a	n/a	1	0	0
GBI_00852	USP9X	Putative ubiquitin carboxyl-terminal hydrolase FAF-X	Homo sapiens	GBI	n/a	n/a	1	0	0
GBI_00853	GBI_00853	No protein match found	Blattella germanica	GBI	n/a	n/a	1	0	0
GBI_00854	GBI_00854	Protein of unknown function	.	GBI	trnaPseudo	n/a	1	0	0
GBI_00855	GBI_00855	Protein of unknown function	.	GBI	trnaPseudo	n/a	1	0	0
GBI_00856	OPA	Zinc finger protein ZIC 1	Drosophila melanogaster	GBI	n/a	n/a	1	83	0.249249
GBI_00857	GBI_00857	Protein of unknown function	.	GBI	trnaPseudo	n/a	1	0	0
GBI_00858	LOV	Protein bric-a-brac 2	Drosophila melanogaster	GBI	n/a	n/a	1	52	0.00477809
GBI_00859	GBI_00859	Protein of unknown function	.	GBI	trnaPseudo	n/a	1	0	0
GBI_00860	GBI_00860	Protein of unknown function	.	GBI	n/a	n/a	1	0	0
GBI_00861	GBI_00861	No protein match found	Cryptotermes secundus	GBI	n/a	n/a	1	0	0
GBI_00862	GBI_00862	Protein of unknown function	.	GBI	n/a	n/a	1	0	0
GBI_00863	GBI_00863	Protein of unknown function	.	GBI	n/a	n/a	1	0	0
GBI_00864	GBI_00864	No protein match found	Anopheles albimanus	GBI	n/a	n/a	1	0	0
GBI_00865	TTKA	Krueppel homolog 1	Drosophila melanogaster	GBI	n/a	n/a	1	0	0
GBI_00866	TTKB	Protein tramtrack%2C alpha isoform	Drosophila melanogaster	GBI	n/a	n/a	1	0	0
GBI_00867	LOLA1	Putative LOLA1 protein	Drosophila melanogaster	GBI	n/a	n/a	1	0	0
GBI_00868	LOLA1	Putative LOLA1 protein	Drosophila melanogaster	GBI	n/a	n/a	1	220	0.0274246
GBI_00869	GBI_00869	Protein of unknown function	.	GBI	n/a	n/a	1	697	1
GBI_00870	LOLA1	Pair-rule protein odd-paired	Drosophila melanogaster	GBI	n/a	n/a	1	0	0
GBI_00871	GBI_00871	No protein match found	Photinus pyralis	GBI	n/a	n/a	1	0	0
GBI_00872	LOLA1	Protein snail	Drosophila melanogaster	GBI	n/a	n/a	1	0	0
GBI_00873	GBI_00873	Protein of unknown function	.	GBI	trnaPseudo	n/a	1	0	0
GBI_00874	ERAP2	Membrane alanyl aminopeptidase	Bos taurus	GBI	n/a	n/a	1	0	0
GBI_00875	AMPN	Aminopeptidase N	Manduca sexta	GBI	n/a	n/a	1	0	0
GBI_00876	AMPM	LOC108087067	Manduca sexta	GBI	n/a	n/a	1	0	0
GBI_00877	GBI_00877	Protein of unknown function	.	GBI	n/a	n/a	1	0	0
GBI_00878	AMPN	Putative AMPN protein	Gallus gallus	GBI	n/a	n/a	1	0	0
GBI_00879	GBI_00879	Protein of unknown function	.	GBI	n/a	n/a	1	0	0
GBI_00880	GBI_00880	Protein of unknown function	.	GBI	n/a	n/a	1	0	0
GBI_00881	TRF2	Aminopeptidase	Thermoplasma acidophilum	GBI	n/a	n/a	1	0	0
GBI_00882	OBSCN	Putative OBSCN protein	Drosophila melanogaster	GBI	n/a	n/a	1	0	0
GBI_00883	GBI_00883	Protein of unknown function	.	GBI	n/a	n/a	1	0	0
GBI_00884	OBSCN	Muscle m-line assembly protein unc-89	Drosophila melanogaster	GBI	n/a	n/a	1	0	0
GBI_00885	OBSCN	Obscurin	Drosophila melanogaster	GBI	n/a	n/a	1	7	0.000759301
GBI_00886	GBI_00886	Protein of unknown function	.	GBI	n/a	n/a	1	276	1
GBI_00887	GBI_00887	Protein of unknown function	.	GBI	n/a	n/a	1	0	0
GBI_00888	RAP1	Ras-related protein Rap1	Drosophila melanogaster	GBI	n/a	n/a	1	0	0
GBI_00889	GBI_00889	No protein match found	Oryctes borbonicus	GBI	n/a	n/a	1	0	0
GBI_00890	WASH1	WASH complex subunit 1	Rattus norvegicus	GBI	n/a	n/a	1	160	0.0564573
GBI_00891	CCD77	Coiled-coil domain-containing protein 77	Homo sapiens	GBI	n/a	n/a	1	0	0
GBI_00892	CF120	Putative dna repair endonuclease xpf isoform x1	Danio rerio	GBI	n/a	n/a	1	0	0
GBI_00893	PAN3	PAN2-PAN3 deadenylation complex subunit PAN3	Drosophila melanogaster	GBI	n/a	n/a	1	0	0
GBI_00894	LRA25	Protein FAM89A	Homo sapiens	GBI	n/a	n/a	1	0	0
GBI_00895	EI24	Etoposide-induced protein 2.4	Mus musculus	GBI	n/a	n/a	1	0	0
GBI_00896	UBIQ1	Polyubiquitin	Caenorhabditis elegans	GBI	n/a	n/a	1	0	0
GBI_00897	GBI_00897	Protein of unknown function	.	GBI	n/a	n/a	1	0	0
GBI_00898	ODPB	Pyruvate dehydrogenase E1 component subunit beta	Drosophila melanogaster	GBI	n/a	n/a	1	0	0
GBI_00899	TRPV6	Transient receptor potential cation channel subfamily A member 1	Homo sapiens	GBI	n/a	n/a	1	0	0
GBI_00900	GBI_00900	No protein match found	Blattella germanica	GBI	n/a	n/a	1	0	0
GBI_00901	GBI_00901	Protein of unknown function	.	GBI	n/a	n/a	1	263	0.201997
GBI_00902	RS2	40S ribosomal protein S2	Drosophila melanogaster	GBI	n/a	n/a	1	0	0
GBI_00903	FTZF1	Nuclear hormone receptor FTZ-F1	Bombyx mori	GBI	n/a	n/a	1	0	0
GBI_00904	FTZF1	Nuclear hormone receptor FTZ-F1	Bombyx mori	GBI	n/a	n/a	1	0	0
GBI_00905	ACADM	Probable medium-chain specific acyl-CoA dehydrogenase%2C mitochondrial	Drosophila melanogaster	GBI	n/a	n/a	1	0	0
GBI_00907	GBI_00907	Protein of unknown function	.	GBI	trna	n/a	1	0	0
GBI_00909	CPED1	Putative CPED1 protein	Homo sapiens	GBI	n/a	n/a	1	0	0
GBI_00910	GBI_00910	Cadherin-like and PC-esterase domain-containing protein 1	Homo sapiens	GBI	n/a	n/a	1	227	0.150831
GBI_00911	GBI_00911	No protein match found	Blattella germanica	GBI	n/a	n/a	1	0	0
GBI_00912	GBI_00912	Protein of unknown function	.	GBI	trnaPseudo	n/a	1	0	0
GBI_00913	GBI_00913	Protein of unknown function	.	GBI	n/a	n/a	1	0	0
GBI_00914	GBI_00914	No protein match found	Cyphomyrmex costatus	GBI	n/a	n/a	1	0	0
GBI_00915	ZN277	Putative ZN277 protein	Mus musculus	GBI	n/a	n/a	1	0	0
GBI_00916	DYRK2	Putative dual specificity tyrosine-phosphorylation-regulated kinase 3 homolog	Homo sapiens	GBI	n/a	n/a	1	0	0
GBI_00917	GBI_00917	Protein of unknown function	.	GBI	trna	n/a	1	0	0
GBI_00918	CTRB1	Chymotrypsin-like protein	Penaeus vannamei	GBI	n/a	n/a	1	0	0
GBI_00919	GLRA3	Glutamate-gated chloride channel	Drosophila melanogaster	GBI	n/a	n/a	1	0	0
GBI_00920	ADRL	Adiponectin receptor protein	Drosophila melanogaster	GBI	n/a	n/a	1	127	0.0145259
GBI_00921	GBI_00921	No protein match found	Atta colombica	GBI	n/a	n/a	1	0	0
GBI_00922	GBI_00922	No protein match found	Homalodisca liturata	GBI	n/a	n/a	1	0	0
GBI_00923	WASC4	WASH complex subunit 4	Homo sapiens	GBI	n/a	n/a	1	0	0
GBI_00926	RHG29	Minor histocompatibility protein HA-1	Homo sapiens	GBI	n/a	n/a	1	0	0
GBI_00927	HMHA1	Minor histocompatibility protein HA-1	Mus musculus	GBI	n/a	n/a	1	0	0
GBI_00928	RHG29	GTPase-activating protein CdGAPr	Danio rerio	GBI	n/a	n/a	1	0	0
GBI_00931	TOM7	Putative TOM7 protein	Homo sapiens	GBI	n/a	n/a	1	0	0
GBI_00932	MYRO1	Myrosinase 1	Bremera brevicornis	GBI	n/a	n/a	1	0	0
GBI_00933	LRRC7	Protein lap1	Bos taurus	GBI	n/a	n/a	1	0	0
GBI_00934	GBI_00934	Protein of unknown function	.	GBI	n/a	n/a	1	0	0
GBI_00935	MLRP1	Putative MLRP1 protein	Acropora millepora	GBI	n/a	n/a	1	0	0
GBI_00936	ZN367	Transcriptional activator cubitus interruptus	Mus musculus	GBI	n/a	n/a	1	0	0
GBI_00937	GBI_00937	Protein of unknown function	.	GBI	trnaPseudo	n/a	1	0	0
GBI_00938	PAIRB	Putative PAIRB protein	Homo sapiens	GBI	n/a	n/a	1	0	0
GBI_00939	TSAL	Putative TSAL protein	Geobacillus stearothermophilus	GBI	n/a	n/a	1	0	0
GBI_00940	CC44	Probable cytochrome P450 49a1	Caenorhabditis elegans	GBI	n/a	n/a	1	0	0
GBI_00941	GBI_00941	No protein match found	Cryptotermes secundus	GBI	n/a	n/a	1	0	0
GBI_00942	TUT7	Poly(A) RNA polymerase gld-2 homolog A	Mus musculus	GBI	n/a	n/a	1	0	0
GBI_00943	GBI_00943	No protein match found	Cryptotermes secundus	GBI	n/a	n/a	1	0	0
GBI_00944	GBI_00944	Protein of unknown function	.	GBI	trnaPseudo	n/a	1	0	0
GBI_00945	GBI_00945	Neurotrophin 1	Drosophila melanogaster	GBI	n/a	n/a	1	0	0
GBI_00946	UBP15	Ubiquitin carboxyl-terminal hydrolase 32	Bos taurus	GBI	n/a	n/a	1	0	0
GBI_00947	GBI_00947	Protein of unknown function	.	GBI	n/a	n/a	1	0	0
GBI_00952	SNO1	Flavin-containing monooxygenase	Tyto alba	GBI	n/a	n/a	1	0	0
GBI_00953	GBI_00953	Protein of unknown function	.	GBI	trnaPseudo	n/a	1	0	0
GBI_00954	GBI_00954	F-box/LRR-repeat protein 5	Zootermopsis nevadensis	GBI	n/a	n/a	1	0	0
GBI_00955	PEX5	Peroxisomal targeting signal 1 receptor	Bos taurus	GBI	n/a	n/a	1	0	0
GBI_00956	GBI_00956	Protein of unknown function	.	GBI	n/a	n/a	1	0	0
GBI_00957	GBI_00957	Protein of unknown function	.	GBI	trnaPseudo	n/a	1	0	0
GBI_00958	MVL	Protein Malvolio	Drosophila melanogaster	GBI	n/a	n/a	1	0	0
GBI_00959	K2013	KIAA2013-like protein	Mus musculus	GBI	n/a	n/a	1	279	0.0405288
GBI_00960	EST4A	Acetylcholinesterase	Bos taurus	GBI	n/a	n/a	1	0	0
GBI_00961	S39A8	Zinc transporter foi	Homo sapiens	GBI	n/a	n/a	1	0	0
GBI_00962	BBS2	Bardet-Biedl syndrome 2 protein homolog	Mus musculus	GBI	n/a	n/a	1	0	0
GBI_00963	GBI_00963	Protein of unknown function	.	GBI	n/a	n/a	1	0	0
GBI_00964	GBI_00964	Protein of unknown function	.	GBI	n/a	n/a	1	0	0
GBI_00965	TRE12	Facilitated trehalose transporter Tret1	Drosophila simulans	GBI	n/a	n/a	1	0	0
GBI_00966	ABCD2	Multidrug resistance protein homolog 49	Homo sapiens	GBI	n/a	n/a	1	0	0
GBI_00967	GBI_00967	Putative conserved secreted protein	Rhodnius prolixus	GBI	n/a	n/a	1	0	0
GBI_00968	GBI_00968	Protein of unknown function	.	GBI	n/a	n/a	1	0	0
GBI_00969	KANK2	Ankyrin repeat and KH domain-containing protein mask	Danio rerio	GBI	n/a	n/a	1	217	0.324365
GBI_00970	GBI_00970	No protein match found	Blattella germanica	GBI	n/a	n/a	1	0	0
GBI_00971	PMGT1	Protein O-linked-mannose beta-1%2C2-N-acetylglucosaminyltransferase 1	Homo sapiens	GBI	n/a	n/a	1	0	0
GBI_00972	GBI_00972	Protein of unknown function	.	GBI	trnaPseudo	n/a	1	0	0
GBI_00973	GBI_00973	No protein match found	Zootermopsis nevadensis	GBI	n/a	n/a	1	142	0.00910723
GBI_00974	GBI_00974	Protein of unknown function	.	GBI	n/a	n/a	1	0	0
GBI_00975	ST7	Protein ST7 homolog	Drosophila pseudoobscura	GBI	n/a	n/a	1	0	0
GBI_00976	GBI_00976	Protein of unknown function	.	GBI	n/a	n/a	1	0	0
GBI_00977	AT133	Sodium/potassium-transporting ATPase subunit alpha	Homo sapiens	GBI	n/a	n/a	1	0	0
GBI_00978	CY561	Uncharacterized protein%2C isoform A	Sus scrofa	GBI	n/a	n/a	1	0	0
GBI_00979	FER3	Protein Fer3	Drosophila melanogaster	GBI	n/a	n/a	1	0	0
GBI_00980	GBI_00980	Protein of unknown function	.	GBI	trnaPseudo	n/a	1	0	0
GBI_00981	DPYS	CAD protein	Homo sapiens	GBI	n/a	n/a	1	0	0
GBI_00982	ROR2	Tyrosine kinase receptor Cad96Ca	Drosophila melanogaster	GBI	n/a	n/a	1	0	0
GBI_00983	SYNJ1	Phosphatidylinositide phosphatase SAC1	Mus musculus	GBI	n/a	n/a	1	0	0
GBI_00984	GBI_00984	Protein of unknown function	.	GBI	trnaPseudo	n/a	1	0	0
GBI_00985	GBI_00985	Protein of unknown function	.	GBI	trnaPseudo	n/a	1	0	0
GBI_00986	CL056	Putative CL056 protein	Homo sapiens	GBI	n/a	n/a	1	0	0
GBI_00987	ONEC	Homeobox protein onecut	Drosophila melanogaster	GBI	n/a	n/a	1	0	0
GBI_00988	NR2C1	Nuclear hormone receptor HR78	Xenopus tropicalis	GBI	n/a	n/a	1	0	0
GBI_00989	HOOK3	Protein hook	Mus musculus	GBI	n/a	n/a	1	0	0
GBI_00990	GBI_00990	Protein of unknown function	.	GBI	trnaPseudo	n/a	1	0	0
GBI_00991	ELK3	Putative ELK3 protein	Homo sapiens	GBI	n/a	n/a	1	0	0
GBI_00992	GBI_00992	Protein of unknown function	.	GBI	n/a	n/a	1	48	0.125984
GBI_00993	GBI_00993	No protein match found	Homalodisca liturata	GBI	n/a	n/a	1	0	0
GBI_00994	GBI_00994	No protein match found	Cryptotermes secundus	GBI	n/a	n/a	1	0	0
GBI_00995	SFRP1	Frizzled	Mus musculus	GBI	n/a	n/a	1	0	0
GBI_00996	SZT2	Putative SZT2 protein	Mus musculus	GBI	n/a	n/a	1	0	0
GBI_00997	GBI_00997	Protein of unknown function	.	GBI	n/a	n/a	1	0	0
GBI_00998	SIA1A	E3 ubiquitin-protein ligase sina	Mus musculus	GBI	n/a	n/a	1	0	0
GBI_00999	DSCL	Putative DSCL protein	Drosophila melanogaster	GBI	n/a	n/a	1	0	0
GBI_01002	PDE7B	cAMP-specific 3'%2C5'-cyclic phosphodiesterase	Mus musculus	GBI	n/a	n/a	1	0	0
GBI_01003	ANPRA	Receptor-type guanylate cyclase Gyc76C	Rattus norvegicus	GBI	n/a	n/a	1	0	0
GBI_01004	ANPRB	Guanylate cyclase 32E	Anguilla japonica	GBI	n/a	n/a	1	0	0
GBI_01005	GBI_01005	Protein of unknown function	.	GBI	trnaPseudo	n/a	1	0	0
GBI_01006	GCY28	Guanylate cyclase	Caenorhabditis elegans	GBI	n/a	n/a	1	0	0
GBI_01007	GBI_01007	Protein of unknown function	.	GBI	trnaPseudo	n/a	1	0	0
GBI_01008	GCY28	receptor-type guanylate cyclase gcy-28-like	Caenorhabditis elegans	GBI	n/a	n/a	1	0	0
GBI_01009	GBI_01009	Guanylate cyclase	Clastoptera arizonana	GBI	n/a	n/a	1	0	0
GBI_01012	GBI_01012	No protein match found	Blattella germanica	GBI	n/a	n/a	1	0	0
GBI_01013	GBI_01013	No protein match found	Cryptotermes secundus	GBI	n/a	n/a	1	0	0
GBI_01014	AK1A1	Aldo-keto reductase AKR2E4	Xenopus tropicalis	GBI	n/a	n/a	1	0	0
GBI_01015	ATAT	Alpha-tubulin N-acetyltransferase	Macaca mulatta	GBI	n/a	n/a	1	0	0
GBI_01019	MLRP1	Putative MLRP1 protein	Acropora millepora	GBI	n/a	n/a	1	0	0
GBI_01020	CD123	Cell division cycle protein 123	Homo sapiens	GBI	n/a	n/a	1	0	0
GBI_01021	GBI_01021	proline-rich extensin-like protein EPR1	Diaphorina citri	GBI	n/a	n/a	1	0	0
GBI_01022	GBI_01022	Protein of unknown function	.	GBI	n/a	n/a	1	0	0
GBI_01023	CHSS2	Hexosyltransferase	Mus musculus	GBI	n/a	n/a	1	0	0
GBI_01024	ARL6	ADP-ribosylation factor 6	Homo sapiens	GBI	n/a	n/a	1	0	0
GBI_01025	FGD4	Pleckstrin homology domain-containing family F member 1 homolog	Homo sapiens	GBI	n/a	n/a	1	0	0
GBI_01026	GPKOW	Omega-amidase NIT2	Danio rerio	GBI	n/a	n/a	1	0	0
GBI_01027	EPHB2	Tyrosine-protein kinase Fer	Homo sapiens	GBI	n/a	n/a	1	0	0
GBI_01028	GBI_01028	Protein of unknown function	.	GBI	trnaPseudo	n/a	1	0	0
GBI_01029	HSDL1	Dehydrogenase/reductase SDR family protein 7-like	Homo sapiens	GBI	n/a	n/a	1	240	0.0912895
GBI_01030	GBI_01030	Protein of unknown function	.	GBI	n/a	n/a	1	0	0
GBI_01031	GBI_01031	Protein of unknown function	.	GBI	n/a	n/a	1	60	0.0234834
GBI_01032	GBI_01032	Protein of unknown function	.	GBI	n/a	n/a	1	0	0
GBI_01033	GBI_01033	Protein of unknown function	.	GBI	n/a	n/a	1	163	0.464387
GBI_01034	PSMD1	26S proteasome non-ATPase regulatory subunit 1	Drosophila melanogaster	GBI	n/a	n/a	1	0	0
GBI_01035	GBI_01035	Protein of unknown function	.	GBI	n/a	n/a	1	0	0
GBI_01036	GBI_01036	Protein of unknown function	.	GBI	trnaPseudo	n/a	1	0	0
GBI_01037	GBI_01037	Protein of unknown function	.	GBI	n/a	n/a	1	0	0
GBI_01038	GBI_01038	Protein of unknown function	.	GBI	n/a	n/a	1	0	0
GBI_01039	GBI_01039	Protein of unknown function	.	GBI	n/a	n/a	1	0	0
GBI_01040	GBI_01040	Protein of unknown function	.	GBI	n/a	n/a	1	313	0.187089
GBI_01041	GBI_01041	Protein of unknown function	.	GBI	n/a	n/a	1	590	0.290069
GBI_01042	GBI_01042	Zinc finger protein rotund	Drosophila melanogaster	GBI	n/a	n/a	1	0	0
GBI_01048	GBI_01048	Protein of unknown function	.	GBI	trnaPseudo	n/a	1	0	0
GBI_01049	GBI_01049	No protein match found	.	GBI	n/a	n/a	1	0	0
GBI_01050	DHGL	Glucose dehydrogenase [FAD%2C quinone]	Drosophila pseudoobscura	GBI	n/a	n/a	1	0	0
GBI_01051	DHGL	Putative DHGL protein	Drosophila melanogaster	GBI	n/a	n/a	1	110	0.273632
GBI_01052	GBI_01052	No protein match found	Zootermopsis nevadensis	GBI	n/a	n/a	1	16	0.00882515
GBI_01053	NICN1	Nicolin-1	Mus musculus	GBI	n/a	n/a	1	0	0
GBI_01054	GBI_01054	Protein of unknown function	.	GBI	trnaPseudo	n/a	1	0	0
GBI_01055	MFS4B	Putative MFS4B protein	Danio rerio	GBI	n/a	n/a	1	0	0
GBI_01056	RN170	Putative ring finger protein	Xenopus laevis	GBI	n/a	n/a	1	0	0
GBI_01057	GBI_01057	Protein of unknown function	.	GBI	trna	n/a	1	0	0
GBI_01058	GBI_01058	Protein of unknown function	.	GBI	trna	n/a	1	0	0
GBI_01059	HDHD5	Cat eye syndrome critical region protein 5	Mus musculus	GBI	n/a	n/a	1	0	0
GBI_01060	GBI_01060	Protein of unknown function	.	GBI	trna	n/a	1	78	1
GBI_01061	GBI_01061	Protein of unknown function	.	GBI	trna	n/a	1	0	0
GBI_01062	GBI_01062	Protein of unknown function	.	GBI	trna	n/a	1	0	0
GBI_01063	GBI_01063	Protein of unknown function	.	GBI	trna	n/a	1	0	0
GBI_01064	GBI_01064	Protein of unknown function	.	GBI	trna	n/a	1	0	0
GBI_01065	GBI_01065	Protein of unknown function	.	GBI	trnaPseudo	n/a	1	0	0
GBI_01066	GBI_01066	Protein of unknown function	.	GBI	trna	n/a	1	0	0
GBI_01067	GBI_01067	Protein of unknown function	.	GBI	trna	n/a	1	0	0
GBI_01068	GBI_01068	Protein of unknown function	.	GBI	trna	n/a	1	18	0.214286
GBI_01069	GBI_01069	Protein of unknown function	.	GBI	trnaPseudo	n/a	1	76	1
GBI_01070	GBI_01070	Protein of unknown function	.	GBI	trna	n/a	1	0	0
GBI_01071	GBI_01071	Protein of unknown function	.	GBI	trna	n/a	1	0	0
GBI_01072	GBI_01072	Protein of unknown function	.	GBI	trna	n/a	1	0	0
GBI_01073	GBI_01073	Protein of unknown function	.	GBI	trna	n/a	1	0	0
GBI_01074	GBI_01074	Protein of unknown function	.	GBI	trna	n/a	1	0	0
GBI_01075	GBI_01075	Protein of unknown function	.	GBI	trna	n/a	1	0	0
GBI_01076	GBI_01076	Protein of unknown function	.	GBI	trna	n/a	1	0	0
GBI_01077	GBI_01077	Protein of unknown function	.	GBI	trna	n/a	1	0	0
GBI_01079	GBI_01079	Protein of unknown function	.	GBI	trna	n/a	1	0	0
GBI_01080	GBI_01080	Protein of unknown function	.	GBI	trna	n/a	1	0	0
GBI_01083	GBI_01083	Protein of unknown function	.	GBI	trnaPseudo	n/a	1	0	0
GBI_01084	GBI_01084	Protein of unknown function	.	GBI	n/a	n/a	1	0	0
GBI_01085	SPT16	FACT complex subunit spt16	Drosophila melanogaster	GBI	n/a	n/a	1	0	0
GBI_01086	GBI_01086	Serine/threonine kinase 11-interacting protein	Zootermopsis nevadensis	GBI	n/a	n/a	1	0	0
GBI_01087	CHTOP	Putative CHTOP protein	Mus musculus	GBI	n/a	n/a	1	0	0
GBI_01088	GBI_01088	Tyrosine-protein kinase Shark	Drosophila melanogaster	GBI	n/a	n/a	1	216	0.0468343
GBI_01089	GBI_01089	Protein of unknown function	.	GBI	n/a	n/a	1	0	0
GBI_01090	GBI_01090	Protein of unknown function	.	GBI	n/a	n/a	1	0	0
GBI_01091	GBI_01091	Protein of unknown function	.	GBI	n/a	n/a	1	496	0.395219
GBI_01092	GBI_01092	No protein match found	Cryptotermes secundus	GBI	n/a	n/a	1	62	0.0918519
GBI_01093	GBI_01093	DNA/RNA non-specific endonuclease	Laodelphax striatella	GBI	n/a	n/a	1	0	0
GBI_01094	GBI_01094	Protein of unknown function	.	GBI	n/a	n/a	1	0	0
GBI_01095	GBI_01095	Protein of unknown function	.	GBI	n/a	n/a	1	0	0
GBI_01096	GBI_01096	No protein match found	Anopheles quadriannulatus	GBI	n/a	n/a	1	0	0
GBI_01097	GBI_01097	DsRNase 4	Schistocerca gregaria	GBI	n/a	n/a	1	0	0
GBI_01098	GBI_01098	Protein of unknown function	.	GBI	trnaPseudo	n/a	1	70	1
GBI_01099	GBI_01099	Protein of unknown function	.	GBI	n/a	n/a	1	38	0.0246273
GBI_01100	GBI_01100	Protein of unknown function	.	GBI	n/a	n/a	1	0	0
GBI_01103	GBI_01103	Protein of unknown function	.	GBI	trna	n/a	1	0	0
GBI_01104	GBI_01104	Protein of unknown function	.	GBI	trnaPseudo	n/a	1	0	0
GBI_01105	GBI_01105	Protein of unknown function	.	GBI	n/a	n/a	1	0	0
GBI_01106	GBI_01106	Protein of unknown function	.	GBI	n/a	n/a	1	0	0
GBI_01107	GBI_01107	No protein match found	Zootermopsis nevadensis	GBI	n/a	n/a	1	221	0.25
GBI_01108	GBI_01108	Poliovirus receptor-related protein 2	Lygus hesperus	GBI	n/a	n/a	1	0	0
GBI_01109	ESTF	Venom carboxylesterase-6	Myzus persicae	GBI	n/a	n/a	1	12	0.0040309
GBI_01110	GBI_01110	Protein of unknown function	.	GBI	n/a	n/a	1	177	0.146766
GBI_01111	ESTF	Acetylcholinesterase	Myzus persicae	GBI	n/a	n/a	1	31	0.01
GBI_01112	GBI_01112	Protein of unknown function	.	GBI	n/a	n/a	1	357	1
GBI_01113	GBI_01113	Protein of unknown function	.	GBI	n/a	n/a	1	0	0
GBI_01114	CP6A2	Cytochrome P450 6a9	Drosophila melanogaster	GBI	n/a	n/a	1	0	0
GBI_01115	GBI_01115	Protein of unknown function	.	GBI	trnaPseudo	n/a	1	0	0
GBI_01116	GBI_01116	Protein of unknown function	.	GBI	trnaPseudo	n/a	1	0	0
GBI_01117	GBI_01117	Protein of unknown function	.	GBI	trnaPseudo	n/a	1	0	0
GBI_01118	GBI_01118	Protein of unknown function	.	GBI	n/a	n/a	1	0	0
GBI_01119	TEKT3	Tektin-3	Bos taurus	GBI	n/a	n/a	1	0	0
GBI_01120	GBI_01120	Protein of unknown function	.	GBI	n/a	n/a	1	0	0
GBI_01121	GBI_01121	Protein of unknown function	.	GBI	n/a	n/a	1	0	0
GBI_01122	GBI_01122	No protein match found	Zootermopsis nevadensis	GBI	n/a	n/a	1	619	0.478732
GBI_01123	GBI_01123	Protein of unknown function	.	GBI	n/a	n/a	1	471	0.515882
GBI_01124	PRDM9	Krueppel homolog 1	Rattus norvegicus	GBI	n/a	n/a	1	0	0
GBI_01125	GBI_01125	Protein of unknown function	.	GBI	n/a	n/a	1	0	0
GBI_01126	GBI_01126	Protein of unknown function	.	GBI	n/a	n/a	1	0	0
GBI_01127	GBI_01127	Protein of unknown function	.	GBI	n/a	n/a	1	46	0.106236
GBI_01128	GBI_01128	Protein of unknown function	.	GBI	n/a	n/a	1	0	0
GBI_01129	GBI_01129	Protein of unknown function	.	GBI	n/a	n/a	1	0	0
GBI_01130	ITIH4	Putative ITIH4 protein	Homo sapiens	GBI	n/a	n/a	1	0	0
GBI_01133	GBI_01133	Protein of unknown function	.	GBI	n/a	n/a	1	186	0.228782
GBI_01134	IDHP	Isocitrate dehydrogenase [NADP]	Mus musculus	GBI	n/a	n/a	1	0	0
GBI_01135	NNTM	NAD(P) transhydrogenase%2C mitochondrial	Ovis aries	GBI	n/a	n/a	1	0	0
GBI_01138	AC78C	Adenylyl cyclase 78C	Drosophila melanogaster	GBI	n/a	n/a	1	368	0.243678
GBI_01139	GBI_01139	Protein of unknown function	.	GBI	trnaPseudo	n/a	1	0	0
GBI_01140	GBI_01140	Protein of unknown function	.	GBI	n/a	n/a	1	250	0.322997
GBI_01141	GBI_01141	Protein of unknown function	.	GBI	n/a	n/a	1	319	0.309109
GBI_01142	GBI_01142	Protein of unknown function	.	GBI	trnaPseudo	n/a	1	0	0
GBI_01143	GBI_01143	Protein of unknown function	.	GBI	n/a	n/a	1	0	0
GBI_01144	TAKT	Takeout 1	Drosophila melanogaster	GBI	n/a	n/a	1	0	0
GBI_01145	TAKT	Protein takeout	Drosophila melanogaster	GBI	n/a	n/a	1	6	0.00333333
GBI_01146	GBI_01146	Protein takeout-like protein	Triatoma infestans	GBI	n/a	n/a	1	77	0.0386352
GBI_01147	GBI_01147	Circadian clock-controlled protein	Drosophila yakuba	GBI	n/a	n/a	1	0	0
GBI_01148	VGLU1	Putative VGLU1 protein	Xenopus tropicalis	GBI	n/a	n/a	1	0	0
GBI_01149	VGL2A	AGAP006594-PB	Danio rerio	GBI	n/a	n/a	1	0	0
GBI_01150	VGLU1	Putative inorganic phosphate cotransporter	Bos taurus	GBI	n/a	n/a	1	147	0.142029
GBI_01151	GBI_01151	Protein of unknown function	.	GBI	trna	n/a	1	0	0
GBI_01152	FCP3C	Follicle cell protein 3C-1	Drosophila melanogaster	GBI	n/a	n/a	1	0	0
GBI_01153	GBI_01153	Protein glass	Drosophila melanogaster	GBI	n/a	n/a	1	0	0
GBI_01154	TRIPC	E3 ubiquitin-protein ligase Ufd4	Danio rerio	GBI	n/a	n/a	1	114	0.0120609
GBI_01155	TM256	Transmembrane protein 256	Danio rerio	GBI	n/a	n/a	1	0	0
GBI_01156	GAP1	GTPase-activating protein	Drosophila melanogaster	GBI	n/a	n/a	1	0	0
GBI_01157	SIAT2	Beta-galactoside alpha-2%2C6-sialyltransferase 2	Bos taurus	GBI	n/a	n/a	1	0	0
GBI_01158	HE	Matrix metalloproteinase-2	Hemiprocne sp.	GBI	n/a	n/a	1	6	0.00699301
GBI_01159	VTNC	Putative VTNC protein	Oryctolagus cuniculus	GBI	n/a	n/a	1	0	0
GBI_01160	LIPP	Phospholipase A1	Equus caballus	GBI	n/a	n/a	1	760	0.287552
GBI_01161	CTRB1	Putative CTRB1 protein	Penaeus vannamei	GBI	n/a	n/a	1	0	0
GBI_01162	CTRB1	Collagenase-like protein	Penaeus vannamei	GBI	n/a	n/a	1	0	0
GBI_01163	GBI_01163	No protein match found	Dufourea novaeangliae	GBI	n/a	n/a	1	0	0
GBI_01164	PDE4A	Putative PDE4A protein	Drosophila melanogaster	GBI	n/a	n/a	1	0	0
GBI_01165	PDE4A	cAMP-specific 3'%2C5'-cyclic phosphodiesterase%2C isoform F	Drosophila melanogaster	GBI	n/a	n/a	1	0	0
GBI_01166	FACR3	Putative fatty acyl-CoA reductase CG8306	Drosophila melanogaster	GBI	n/a	n/a	1	0	0
GBI_01167	GBI_01167	Protein of unknown function	.	GBI	n/a	n/a	1	0	0
GBI_01168	GBI_01168	No protein match found	Cryptotermes secundus	GBI	n/a	n/a	1	11	0.0394265
GBI_01169	GBI_01169	Protein of unknown function	.	GBI	n/a	n/a	1	208	0.363002
GBI_01170	GBI_01170	Protein of unknown function	.	GBI	n/a	n/a	1	0	0
GBI_01174	UTP4	U3 small nucleolar RNA-associated protein 4-like protein	Mus musculus	GBI	n/a	n/a	1	0	0
GBI_01175	GBI_01175	No protein match found	Blattella germanica	GBI	n/a	n/a	1	360	0.175953
GBI_01176	GBI_01176	No protein match found	Cuerna arida	GBI	n/a	n/a	1	275	0.28764
GBI_01177	HEXC	Chitooligosaccharidolytic beta-N-acetylglucosaminidase	Bombyx mori	GBI	n/a	n/a	1	0	0
GBI_01178	GBI_01178	Protein of unknown function	.	GBI	trnaPseudo	n/a	1	0	0
GBI_01179	GBI_01179	Protein of unknown function	.	GBI	trna	n/a	1	0	0
GBI_01180	ASTL	Seminal metalloprotease 1	Mus musculus	GBI	n/a	n/a	1	0	0
GBI_01181	GBI_01181	No protein match found	Clastoptera arizonana	GBI	n/a	n/a	1	0	0
GBI_01182	DDX5	ATP-dependent RNA helicase bel	Homo sapiens	GBI	n/a	n/a	1	0	0
GBI_01183	ATP5H	ATP synthase subunit d%2C mitochondrial	Drosophila melanogaster	GBI	n/a	n/a	1	0	0
GBI_01184	ZFY1	Krueppel homolog 1	Xenopus laevis	GBI	n/a	n/a	1	0	0
GBI_01185	DDX17	ATP-dependent RNA helicase p62	Mus musculus	GBI	n/a	n/a	1	0	0
GBI_01186	COR2B	Protein will die slowly	Mus musculus	GBI	n/a	n/a	1	0	0
GBI_01187	GBI_01187	IQ calmodulin-binding motif-containing protein 1	Zootermopsis nevadensis	GBI	n/a	n/a	1	0	0
GBI_01188	GBI_01188	Protein of unknown function	.	GBI	n/a	n/a	1	0	0
GBI_01189	GBI_01189	Protein of unknown function	.	GBI	n/a	n/a	1	0	0
GBI_01190	GBI_01190	Protein of unknown function	.	GBI	n/a	n/a	1	0	0
GBI_01191	VPP1	V-type proton ATPase subunit a	Bos taurus	GBI	n/a	n/a	1	147	0.0420684
GBI_01192	GBI_01192	Protein of unknown function	.	GBI	n/a	n/a	1	0	0
GBI_01193	AMPN	Aminopeptidase	Bos taurus	GBI	n/a	n/a	1	0	0
GBI_01194	GBI_01194	Protein of unknown function	.	GBI	n/a	n/a	1	405	1
GBI_01195	GBI_01195	Protein of unknown function	.	GBI	n/a	n/a	1	479	1
GBI_01196	AMPN	Putative AMPN protein	Oryctolagus cuniculus	GBI	n/a	n/a	1	147	0.0370091
GBI_01197	GBI_01197	Protein of unknown function	.	GBI	n/a	n/a	1	0	0
GBI_01198	AMPN	Aminopeptidase N	Plutella xylostella	GBI	n/a	n/a	1	0	0
GBI_01199	AMPM	Putative AMPM protein	Manduca sexta	GBI	n/a	n/a	1	0	0
GBI_01200	GBI_01200	No protein match found	Drosophila yakuba	GBI	n/a	n/a	1	0	0
GBI_01201	AMPN	Aminopeptidase N	Felis catus	GBI	n/a	n/a	1	15	0.00227273
GBI_01202	AMPN	Aminopeptidase	Plutella xylostella	GBI	n/a	n/a	1	593	0.251805
GBI_01203	AMPM	Putative AMPM protein	Heliothis virescens	GBI	n/a	n/a	1	0	0
GBI_01204	AMPN	Aminopeptidase N	Manduca sexta	GBI	n/a	n/a	1	0	0
GBI_01205	GBI_01205	Protein of unknown function	.	GBI	n/a	n/a	1	0	0
GBI_01206	GBI_01206	Aminopeptidase N 3	Mamestra configurata	GBI	n/a	n/a	1	29	0.0615711
GBI_01207	AMPM	Membrane alanyl aminopeptidase	Heliothis virescens	GBI	n/a	n/a	1	81	0.151685
GBI_01208	AMPN	Aminopeptidase N	Felis catus	GBI	n/a	n/a	1	9	0.00260643
GBI_01209	GBI_01209	Protein of unknown function	.	GBI	n/a	n/a	1	0	0
GBI_01210	AMPN	Aminopeptidase	Plutella xylostella	GBI	n/a	n/a	1	0	0
GBI_01211	AMPM	Aminopeptidase N	Manduca sexta	GBI	n/a	n/a	1	0	0
GBI_01212	AMPM	Aminopeptidase	Manduca sexta	GBI	n/a	n/a	1	104	0.0380952
GBI_01213	AMPN	Aminopeptidase n	Manduca sexta	GBI	n/a	n/a	1	0	0
GBI_01214	AMPE	Putative AMPE protein	Glossina brevipalpis	GBI	n/a	n/a	1	112	0.0706625
GBI_01215	GBI_01215	Protein of unknown function	.	GBI	n/a	n/a	1	0	0
GBI_01216	AMPN	Putative AMPN protein	Oryctolagus cuniculus	GBI	n/a	n/a	1	0	0
GBI_01217	GBI_01217	Cell surface glycoprotein 1	Zootermopsis nevadensis	GBI	n/a	n/a	1	77	0.0467233
GBI_01218	GBI_01218	Protein of unknown function	.	GBI	n/a	n/a	1	0	0
GBI_01219	HMPB	Homeotic protein proboscipedia	Drosophila melanogaster	GBI	n/a	n/a	1	1078	0.733333
GBI_01220	HXB3	Protein zerknuellt	Homo sapiens	GBI	n/a	n/a	1	166	0.194836
GBI_01221	GBI_01221	Protein of unknown function	.	GBI	n/a	n/a	1	0	0
GBI_01222	DFD	Homeotic protein deformed	Drosophila melanogaster	GBI	n/a	n/a	1	0	0
GBI_01223	GBI_01223	Protein of unknown function	.	GBI	n/a	n/a	1	0	0
GBI_01224	GBI_01224	Protein of unknown function	.	GBI	n/a	n/a	1	0	0
GBI_01225	SCR	Homeotic protein Sex combs reduced	Drosophila melanogaster	GBI	n/a	n/a	1	0	0
GBI_01226	GBI_01226	Protein of unknown function	.	GBI	n/a	n/a	1	132	0.52381
GBI_01227	HXA7	Segmentation protein fushi tarazu	Mus musculus	GBI	n/a	n/a	1	0	0
GBI_01228	GBI_01228	Protein of unknown function	.	GBI	n/a	n/a	1	0	0
GBI_01229	GBI_01229	Protein of unknown function	.	GBI	n/a	n/a	1	0	0
GBI_01231	GBI_01231	Protein of unknown function	.	GBI	n/a	n/a	1	0	0
GBI_01233	GBI_01233	Protein of unknown function	.	GBI	n/a	n/a	1	9	0.0545455
GBI_01234	GBI_01234	Protein of unknown function	.	GBI	n/a	n/a	1	0	0
GBI_01235	GBI_01235	Protein of unknown function	.	GBI	n/a	n/a	1	0	0
GBI_01236	GBI_01236	Protein of unknown function	.	GBI	n/a	n/a	1	0	0
GBI_01237	UBX	Putative UBX protein	Juniperus communis	GBI	n/a	n/a	1	32	0.0144209
GBI_01238	GBI_01238	Protein of unknown function	.	GBI	n/a	n/a	1	0	0
GBI_01239	ABDA	Homeobox protein abdominal-A homolog	Tribolium castaneum	GBI	n/a	n/a	1	0	0
GBI_01240	GBI_01240	Protein of unknown function	.	GBI	n/a	n/a	1	0	0
GBI_01241	GBI_01241	Protein of unknown function	.	GBI	n/a	n/a	1	173	0.0967021
GBI_01242	GBI_01242	Protein of unknown function	.	GBI	n/a	n/a	1	0	0
GBI_01243	GBI_01243	Protein of unknown function	.	GBI	n/a	n/a	1	0	0
GBI_01244	GBI_01244	Protein of unknown function	.	GBI	n/a	n/a	1	0	0
GBI_01245	SKI8	Protein will die slowly	Danio rerio	GBI	n/a	n/a	1	0	0
GBI_01246	GBI_01246	Protein of unknown function	.	GBI	n/a	n/a	1	185	0.276532
GBI_01247	CAH7	Carbonic anhydrase 7	Mus musculus	GBI	n/a	n/a	1	0	0
GBI_01248	CCD12	Coiled-coil domain-containing protein 12	Mus musculus	GBI	n/a	n/a	1	0	0
GBI_01249	CHAO	Chaoptin	Tribolium castaneum	GBI	n/a	n/a	1	379	0.111013
GBI_01250	GBI_01250	Protein of unknown function	.	GBI	n/a	n/a	1	40	0.153257
GBI_01251	GBI_01251	No protein match found	Clastoptera arizonana	GBI	n/a	n/a	1	0	0
GBI_01252	GBI_01252	Toll-like receptor 6	Drosophila melanogaster	GBI	n/a	n/a	1	325	0.111684
GBI_01253	GBI_01253	No protein match found	Zootermopsis nevadensis	GBI	n/a	n/a	1	0	0
GBI_01254	RAB8A	Ras-related protein Rab-3	Gallus gallus	GBI	n/a	n/a	1	197	0.0241008
GBI_01255	NEK8	Serine/threonine-protein kinase PLK4	Homo sapiens	GBI	n/a	n/a	1	0	0
GBI_01256	NEK8	Probable E3 ubiquitin-protein ligase HERC2	Rattus norvegicus	GBI	n/a	n/a	1	0	0
GBI_01257	GBI_01257	No protein match found	Cryptotermes secundus	GBI	n/a	n/a	1	187	0.212018
GBI_01258	GBI_01258	No protein match found	Anopheles epiroticus	GBI	n/a	n/a	1	0	0
GBI_01259	ABI2	LIM and SH3 domain protein Lasp	Mus musculus	GBI	n/a	n/a	1	0	0
GBI_01260	GBI_01260	Protein of unknown function	.	GBI	trna	n/a	1	0	0
GBI_01261	GBI_01261	Protein of unknown function	.	GBI	trna	n/a	1	0	0
GBI_01262	ADA10	ADAM 17-like protease	Bos taurus	GBI	n/a	n/a	1	20	0.0110011
GBI_01263	MLX	Max-like protein X	Homo sapiens	GBI	n/a	n/a	1	0	0
GBI_01264	PAIN	Transient receptor potential cation channel protein painless	Drosophila melanogaster	GBI	n/a	n/a	1	0	0
GBI_01265	PAIN	Transient receptor potential cation channel protein painless	Drosophila melanogaster	GBI	n/a	n/a	1	0	0
GBI_01266	GBI_01266	No protein match found	Blattella germanica	GBI	n/a	n/a	1	0	0
GBI_01267	GBI_01267	Protein of unknown function	.	GBI	n/a	n/a	1	0	0
GBI_01268	GBI_01268	No protein match found	Cryptotermes secundus	GBI	n/a	n/a	1	0	0
GBI_01269	GBI_01269	Protein of unknown function	.	GBI	n/a	n/a	1	0	0
GBI_01275	GBI_01275	Protein of unknown function	.	GBI	n/a	n/a	1	0	0
GBI_01276	TMTC1	Putative TMTC1 protein	Drosophila melanogaster	GBI	n/a	n/a	1	328	0.428758
GBI_01277	CHAO	Chaoptin	Drosophila melanogaster	GBI	n/a	n/a	1	0	0
GBI_01278	GBI_01278	Protein of unknown function	.	GBI	n/a	n/a	1	279	0.516667
GBI_01279	GBI_01279	Protein of unknown function	.	GBI	n/a	n/a	1	114	0.242553
GBI_01280	GBI_01280	Poly [ADP-ribose] polymerase tankyrase	Drosophila melanogaster	GBI	n/a	n/a	1	84	0.0215054
GBI_01281	GBI_01281	Protein of unknown function	.	GBI	n/a	n/a	1	0	0
GBI_01282	GBI_01282	No protein match found	Cryptotermes secundus	GBI	n/a	n/a	1	0	0
GBI_01283	GBI_01283	No protein match found	Blattella germanica	GBI	n/a	n/a	1	0	0
GBI_01284	GBI_01284	Axonemal 84 kDa protein	Zootermopsis nevadensis	GBI	n/a	n/a	1	0	0
GBI_01285	PAPSS	Uncharacterized protein%2C isoform B	Ureaplasma sp.	GBI	n/a	n/a	1	0	0
GBI_01286	PLCC	Putative lysophosphatidic acid acyltransferase lpaat	Homo sapiens	GBI	n/a	n/a	1	0	0
GBI_01287	GBI_01287	No protein match found	Graphocephala atropunctata	GBI	n/a	n/a	1	0	0
GBI_01288	GBI_01288	Protein of unknown function	.	GBI	n/a	n/a	1	0	0
GBI_01289	TLR21	Toll-like receptor Tollo	Gallus gallus	GBI	n/a	n/a	1	0	0
GBI_01290	MBIP1	Molybdopterin synthase catalytic subunit	Mus musculus	GBI	n/a	n/a	1	0	0
GBI_01291	VKGC	Vitamin K-dependent gamma-carboxylase	Rattus norvegicus	GBI	n/a	n/a	1	0	0
GBI_01293	GBI_01293	Protein of unknown function	.	GBI	n/a	n/a	1	153	0.359155
GBI_01294	GBI_01294	No protein match found	Zootermopsis nevadensis	GBI	n/a	n/a	1	0	0
GBI_01296	NUDT9	ADP-ribose pyrophosphatase%2C mitochondrial	Homo sapiens	GBI	n/a	n/a	1	0	0
GBI_01297	FNIP1	CLUMA CG009771%2C isoform A	Homo sapiens	GBI	n/a	n/a	1	107	0.0120184
GBI_01298	GBI_01298	Endocuticle structural glycoprotein SgAbd-2	Schistocerca gregaria	GBI	n/a	n/a	1	0	0
GBI_01299	GBI_01299	Protein of unknown function	.	GBI	n/a	n/a	1	0	0
GBI_01300	CUD9	Endocuticle structural glycoprotein SgAbd-9	Schistocerca gregaria	GBI	n/a	n/a	1	44	0.054321
GBI_01301	CUD1	Putative CUD1 protein	Schistocerca gregaria	GBI	n/a	n/a	1	0	0
GBI_01302	CUD2	Endocuticle structural glycoprotein SgAbd-2	Schistocerca gregaria	GBI	n/a	n/a	1	45	0.0931677
GBI_01303	CUD8	Endocuticle structural glycoprotein SgAbd-8	Schistocerca gregaria	GBI	n/a	n/a	1	0	0
GBI_01304	CUD8	Endocuticle structural glycoprotein SgAbd-1	Schistocerca gregaria	GBI	n/a	n/a	1	270	0.291262
GBI_01305	CUD4	Larval cuticle protein 1	Schistocerca gregaria	GBI	n/a	n/a	1	228	0.239496
GBI_01306	CUD3	Endocuticle structural glycoprotein SgAbd-3	Schistocerca gregaria	GBI	n/a	n/a	1	0	0
GBI_01307	GBI_01307	No protein match found	Drosophila erecta	GBI	n/a	n/a	1	0	0
GBI_01308	CUD8	Endocuticle structural glycoprotein SgAbd-2	Schistocerca gregaria	GBI	n/a	n/a	1	24	0.0370943
GBI_01309	CUD8	Cuticle protein 2	Schistocerca gregaria	GBI	n/a	n/a	1	4	0.00690846
GBI_01310	CU12	Endocuticle structural glycoprotein SgAbd-5	Hyalophora cecropia	GBI	n/a	n/a	1	0	0
GBI_01311	GBI_01311	Endocuticle structural glycoprotein SgAbd-5	Papilio machaon	GBI	n/a	n/a	1	0	0
GBI_01312	CUD6	Endocuticle structural protein SgAbd-6	Schistocerca gregaria	GBI	n/a	n/a	1	0	0
GBI_01313	MBN	Putative MBN protein	Drosophila melanogaster	GBI	n/a	n/a	1	677	0.460544
GBI_01314	MBN	Protein lethal(3)malignant blood neoplasm 1	Drosophila melanogaster	GBI	n/a	n/a	1	90	0.127119
GBI_01315	GBI_01315	Dna polymerase iii polc-type	Lasius niger	GBI	n/a	n/a	1	0	0
GBI_01316	GBI_01316	No protein match found	Cryptotermes secundus	GBI	n/a	n/a	1	1066	0.70224
GBI_01317	GBI_01317	Protein of unknown function	.	GBI	trnaPseudo	n/a	1	0	0
GBI_01318	SYT7	Synaptotagmin 1	Homo sapiens	GBI	n/a	n/a	1	188	0.217593
GBI_01319	GBI_01319	Protein of unknown function	.	GBI	n/a	n/a	1	0	0
GBI_01320	GBI_01320	Protein of unknown function	.	GBI	n/a	n/a	1	149	0.39418
GBI_01321	GBI_01321	No protein match found	Acyrthosiphon pisum	GBI	n/a	n/a	1	0	0
GBI_01322	VNNL1	Vanin-like protein 2	Drosophila melanogaster	GBI	n/a	n/a	1	0	0
GBI_01323	VNNL2	Putative VNNL2 protein	Drosophila melanogaster	GBI	n/a	n/a	1	0	0
GBI_01324	NGN1	Basic helix-loop-helix neural transcription factor TAP	Homo sapiens	GBI	n/a	n/a	1	0	0
GBI_01325	SF01	Protein held out wings	Mus musculus	GBI	n/a	n/a	1	0	0
GBI_01326	PCY1A	Choline-phosphate cytidylyltransferase B	Homo sapiens	GBI	n/a	n/a	1	0	0
GBI_01327	GBI_01327	Transmembrane protein 242-like Protein	Tribolium castaneum	GBI	n/a	n/a	1	0	0
GBI_01328	NICA	Nicastrin	Drosophila melanogaster	GBI	n/a	n/a	1	0	0
GBI_01329	RRP7A	Ribosomal RNA-processing protein 7-like protein A	Mus musculus	GBI	n/a	n/a	1	0	0
GBI_01332	LOLA1	Ring canal kelch protein	Drosophila melanogaster	GBI	n/a	n/a	1	0	0
GBI_01333	GBI_01333	Protein of unknown function	.	GBI	n/a	n/a	1	0	0
GBI_01334	GBI_01334	Protein of unknown function	.	GBI	n/a	n/a	1	0	0
GBI_01335	GBI_01335	Protein of unknown function	.	GBI	n/a	n/a	1	0	0
GBI_01336	GBI_01336	Krueppel homolog 1	Drosophila melanogaster	GBI	n/a	n/a	1	0	0
GBI_01337	LOLA1	Longitudinals lacking protein-like	Drosophila melanogaster	GBI	n/a	n/a	1	0	0
GBI_01338	LOLA1	Protein krueppel	Drosophila melanogaster	GBI	n/a	n/a	1	0	0
GBI_01339	LOLAL	Zinc finger protein chinmo	Drosophila melanogaster	GBI	n/a	n/a	1	0	0
GBI_01340	GBI_01340	Histone acetyltransferase p300	Bactrocera dorsalis	GBI	n/a	n/a	1	0	0
GBI_01341	LOLA1	Longitudinals lacking protein%2C isoforms H/M/V	Drosophila melanogaster	GBI	n/a	n/a	1	0	0
GBI_01342	LOLA1	Protein krueppel	Drosophila melanogaster	GBI	n/a	n/a	1	0	0
GBI_01343	ESMB	Enhancer of split mgamma protein	Drosophila melanogaster	GBI	n/a	n/a	1	111	0.154167
GBI_01344	ESMB	Protein deadpan	Drosophila melanogaster	GBI	n/a	n/a	1	168	0.21374
GBI_01345	GBI_01345	Protein of unknown function	.	GBI	n/a	n/a	1	0	0
GBI_01346	ESMB	Enhancer of split mbeta protein	Drosophila melanogaster	GBI	n/a	n/a	1	0	0
GBI_01347	GBI_01347	Protein of unknown function	.	GBI	trnaPseudo	n/a	1	0	0
GBI_01348	GBI_01348	Protein of unknown function	.	GBI	trna	n/a	1	0	0
GBI_01349	EFHD2	EF-hand domain-containing protein D2 homolog	Drosophila melanogaster	GBI	n/a	n/a	1	0	0
GBI_01350	PP2AA	Serine/threonine-protein phosphatase alpha-2 isoform	Bos taurus	GBI	n/a	n/a	1	0	0
GBI_01351	GBLP	Lissencephaly-1 homolog	Drosophila melanogaster	GBI	n/a	n/a	1	0	0
GBI_01352	GBI_01352	No protein match found	Zootermopsis nevadensis	GBI	n/a	n/a	1	368	0.506173
GBI_01353	DLG5	Disks large 1 tumor suppressor protein	Homo sapiens	GBI	n/a	n/a	1	0	0
GBI_01354	GBI_01354	Protein split ends	Melanaphis sacchari	GBI	n/a	n/a	1	1164	0.441913
GBI_01355	GBI_01355	No protein match found	Cryptotermes secundus	GBI	n/a	n/a	1	0	0
GBI_01356	SENP8	Sentrin-specific protease 8	Dictyostelium discoideum	GBI	n/a	n/a	1	0	0
GBI_01357	AGO3	Piwi-like protein Ago3	Bombyx mori	GBI	n/a	n/a	1	0	0
GBI_01358	SFT2	Vesicle transport protein	Saccharomyces cerevisiae	GBI	n/a	n/a	1	0	0
GBI_01359	GLRX1	Putative glutaredoxin	Sus scrofa	GBI	n/a	n/a	1	0	0
GBI_01360	GBI_01360	Protein of unknown function	.	GBI	n/a	n/a	1	52	0.0748201
GBI_01361	MSH4	DNA mismatch repair protein spellchecker 1	Mus musculus	GBI	n/a	n/a	1	0	0
GBI_01362	MSH4	Putative mutS protein-like protein 4	Mus musculus	GBI	n/a	n/a	1	0	0
GBI_01363	ASP	Protein abnormal spindle	Drosophila melanogaster	GBI	n/a	n/a	1	0	0
GBI_01364	BRX1	Ribosome biogenesis protein BRX1 homolog	Drosophila melanogaster	GBI	n/a	n/a	1	0	0
GBI_01365	GBI_01365	No protein match found	Camponotus floridanus	GBI	n/a	n/a	1	0	0
GBI_01366	GBI_01366	Protein of unknown function	.	GBI	n/a	n/a	1	0	0
GBI_01367	HERC5	Probable E3 ubiquitin-protein ligase HERC2	Homo sapiens	GBI	n/a	n/a	1	0	0
GBI_01368	HAKAI	E3 ubiquitin-protein ligase Hakai	Drosophila melanogaster	GBI	n/a	n/a	1	0	0
GBI_01369	GBI_01369	Nucleoside diphosphate-linked moiety X motif 8%2C mitochondrial	Zootermopsis nevadensis	GBI	n/a	n/a	1	278	0.0748721
GBI_01370	GBI_01370	Serine protease inhibitor dipetalogastin	Nilaparvata lugens	GBI	n/a	n/a	1	0	0
GBI_01371	GBI_01371	No protein match found	Zootermopsis nevadensis	GBI	n/a	n/a	1	315	0.149431
GBI_01372	UBE4B	Myeloid leukemia factor	Mus musculus	GBI	n/a	n/a	1	0	0
GBI_01373	UBIA1	UbiA prenyltransferase domain-containing protein 1 homolog	Drosophila melanogaster	GBI	n/a	n/a	1	0	0
GBI_01374	CDD	Cytidine deaminase	Dictyostelium discoideum	GBI	n/a	n/a	1	0	0
GBI_01375	MTOR	Serine/threonine-protein kinase Tor	Rattus norvegicus	GBI	n/a	n/a	1	0	0
GBI_01376	GBI_01376	No protein match found	Nasonia vitripennis	GBI	n/a	n/a	1	0	0
GBI_01377	LOLA1	Protein glass	Drosophila melanogaster	GBI	n/a	n/a	1	0	0
GBI_01378	GBI_01378	Protein of unknown function	.	GBI	trna	n/a	1	0	0
GBI_01379	LOLA1	Putative LOLA1 protein	Drosophila melanogaster	GBI	n/a	n/a	1	0	0
GBI_01380	LOLA1	Ring canal kelch protein	Drosophila melanogaster	GBI	n/a	n/a	1	0	0
GBI_01381	SCTR	Putative SCTR protein	Mus musculus	GBI	n/a	n/a	1	0	0
GBI_01382	GBI_01382	No protein match found	Blattella germanica	GBI	n/a	n/a	1	0	0
GBI_01383	TLR6	Toll-like receptor Tollo	Canis lupus familiaris	GBI	n/a	n/a	1	0	0
GBI_01384	ARD17	Arrestin domain-containing protein	Caenorhabditis elegans	GBI	n/a	n/a	1	68	0.0310928
GBI_01385	GBI_01385	Ionotropic receptor 874	Blattella germanica	GBI	n/a	n/a	1	0	0
GBI_01386	GBI_01386	Protein of unknown function	.	GBI	n/a	n/a	1	0	0
GBI_01387	GBI_01387	Protein of unknown function	.	GBI	trnaPseudo	n/a	1	0	0
GBI_01388	TRYP	Trypsin-1	Astacus astacus	GBI	n/a	n/a	1	0	0
GBI_01389	GBI_01389	Protein of unknown function	.	GBI	trnaPseudo	n/a	1	0	0
GBI_01390	CUO6	Cuticle protein 6	Blattella craddocki	GBI	n/a	n/a	1	7	0.00857843
GBI_01391	USH1G	G patch domain and ankyrin repeat-containing protein 1 homolog	Mus musculus	GBI	n/a	n/a	1	0	0
GBI_01392	HAPR1	UPF0472 protein C16orf72-like protein	Xenopus laevis	GBI	n/a	n/a	1	0	0
GBI_01393	GBI_01393	No protein match found	Triatoma infestans	GBI	n/a	n/a	1	0	0
GBI_01394	GBI_01394	Protein of unknown function	.	GBI	n/a	n/a	1	0	0
GBI_01397	GBI_01397	Protein of unknown function	.	GBI	trnaPseudo	n/a	1	0	0
GBI_01398	GBI_01398	Protein of unknown function	.	GBI	n/a	n/a	1	0	0
GBI_01399	GBI_01399	Protein of unknown function	.	GBI	n/a	n/a	1	0	0
GBI_01400	LPSBP	Putative LPSBP6	Periplaneta americana	GBI	n/a	n/a	1	0	0
GBI_01401	GBI_01401	Protein of unknown function	.	GBI	n/a	n/a	1	0	0
GBI_01402	C209C	26-kDa lectin	Mus musculus	GBI	n/a	n/a	1	0	0
GBI_01403	MBL2	Lectin-related protein	Homo sapiens	GBI	n/a	n/a	1	0	0
GBI_01404	GBI_01404	Protein of unknown function	.	GBI	n/a	n/a	1	0	0
GBI_01405	RTXE	Hemolymph lipopolysaccharide-binding protein	Drosophila melanogaster	GBI	n/a	n/a	1	0	0
GBI_01406	GBI_01406	No protein match found	Blattella germanica	GBI	n/a	n/a	1	14	0.0208955
GBI_01407	GBI_01407	Protein of unknown function	.	GBI	n/a	n/a	1	0	0
GBI_01408	GBI_01408	Protein of unknown function	.	GBI	n/a	n/a	1	0	0
GBI_01409	GBI_01409	Protein of unknown function	.	GBI	n/a	n/a	1	0	0
GBI_01410	MBOA7	Lysophospholipid acyltransferase 5	Drosophila melanogaster	GBI	n/a	n/a	1	0	0
GBI_01411	WDR81	Neurobeachin	Danio rerio	GBI	n/a	n/a	1	0	0
GBI_01412	F166B	Putative F166B protein	Homo sapiens	GBI	n/a	n/a	1	0	0
GBI_01413	CCD47	Coiled-coil domain-containing protein 47	Pongo abelii	GBI	n/a	n/a	1	0	0
GBI_01414	LFG4	Protein lifeguard 4	Homo sapiens	GBI	n/a	n/a	1	0	0
GBI_01415	TLX3	Homeobox protein B-H1	Gallus gallus	GBI	n/a	n/a	1	0	0
GBI_01416	GBI_01416	Protein of unknown function	.	GBI	trnaPseudo	n/a	1	0	0
GBI_01417	TRY2	Putative TRY2 protein	Anopheles gambiae	GBI	n/a	n/a	1	0	0
GBI_01418	GBI_01418	Protein of unknown function	.	GBI	n/a	n/a	1	35	0.0925926
GBI_01419	GBI_01419	Vacuolar ATPase assembly integral membrane protein VMA21 homolog	Drosophila melanogaster	GBI	n/a	n/a	1	1	0.00197628
GBI_01420	GBI_01420	Protein of unknown function	.	GBI	n/a	n/a	1	0	0
GBI_01421	HMSH	Muscle segmentation homeobox	Drosophila melanogaster	GBI	n/a	n/a	1	481	0.585158
GBI_01422	GBI_01422	Protein of unknown function	.	GBI	n/a	n/a	1	0	0
GBI_01423	GBI_01423	Protein of unknown function	.	GBI	trnaPseudo	n/a	1	0	0
GBI_01424	HM17	Homeobox protein MSX-1%2C putative	Apis mellifera	GBI	n/a	n/a	1	361	0.617094
GBI_01425	TRC8	Protein TRC8 homolog	Drosophila melanogaster	GBI	n/a	n/a	1	0	0
GBI_01426	MARH5	Putative MARH5 protein	Bos taurus	GBI	n/a	n/a	1	0	0
GBI_01427	KATIP	Putative KATIP protein	Mus musculus	GBI	n/a	n/a	1	0	0
GBI_01428	YKT6	Putative YKT6 protein	Xenopus tropicalis	GBI	n/a	n/a	1	0	0
GBI_01429	TM203	Ribonuclease P protein subunit p20	Homo sapiens	GBI	n/a	n/a	1	0	0
GBI_01430	CSTF1	Protein will die slowly	Homo sapiens	GBI	n/a	n/a	1	0	0
GBI_01431	GBI_01431	No protein match found	Clastoptera arizonana	GBI	n/a	n/a	1	0	0
GBI_01432	GL8D1	Glycosyltransferase 8 domain-containing protein 1	Xenopus tropicalis	GBI	n/a	n/a	1	0	0
GBI_01433	CELR1	Putative CELR1 protein	Homo sapiens	GBI	n/a	n/a	1	0	0
GBI_01434	GBI_01434	Protein of unknown function	.	GBI	trna	n/a	1	0	0
GBI_01435	GBI_01435	Protein of unknown function	.	GBI	trna	n/a	1	6	0.0833333
GBI_01436	GBI_01436	Protein of unknown function	.	GBI	trna	n/a	1	73	1
GBI_01437	GBI_01437	Protein of unknown function	.	GBI	trna	n/a	1	0	0
GBI_01438	GBI_01438	Protein of unknown function	.	GBI	trna	n/a	1	0	0
GBI_01439	GBI_01439	Protein of unknown function	.	GBI	trna	n/a	1	0	0
GBI_01440	S7A14	Putative cationic amino acid transporter	Bos taurus	GBI	n/a	n/a	1	143	0.125864
GBI_01441	GBI_01441	Protein of unknown function	.	GBI	n/a	n/a	1	52	0.234234
GBI_01443	GBI_01443	Protein of unknown function	.	GBI	trnaPseudo	n/a	1	0	0
GBI_01445	OCTC	peroxisomal carnitine O-octanoyltransferase-like	Mus musculus	GBI	n/a	n/a	1	61	0.105719
GBI_01448	GBI_01448	Protein of unknown function	.	GBI	n/a	n/a	1	0	0
GBI_01449	GBI_01449	Protein of unknown function	.	GBI	n/a	n/a	1	0	0
GBI_01450	GBI_01450	No protein match found	Cryptotermes secundus	GBI	n/a	n/a	1	0	0
GBI_01451	GBI_01451	No protein match found	Cryptotermes secundus	GBI	n/a	n/a	1	0	0
GBI_01452	GBI_01452	Protein of unknown function	.	GBI	n/a	n/a	1	0	0
GBI_01453	GBI_01453	No protein match found	Zootermopsis nevadensis	GBI	n/a	n/a	1	0	0
GBI_01454	GBI_01454	Protein of unknown function	.	GBI	n/a	n/a	1	0	0
GBI_01455	CART	Carcinine transporter	Drosophila melanogaster	GBI	n/a	n/a	1	26	0.0152851
GBI_01456	GBI_01456	Protein of unknown function	.	GBI	n/a	n/a	1	0	0
GBI_01457	OX2R	Tachykinin-like peptides receptor 86C	Mus musculus	GBI	n/a	n/a	1	0	0
GBI_01458	GBI_01458	Protein of unknown function	.	GBI	trnaPseudo	n/a	1	0	0
GBI_01459	OX2R	Neuropeptide SIFamide receptor	Homo sapiens	GBI	n/a	n/a	1	0	0
GBI_01460	GBI_01460	Protein of unknown function	.	GBI	n/a	n/a	1	0	0
GBI_01461	GBI_01461	Testis-specific zinc finger protein topi	Drosophila melanogaster	GBI	n/a	n/a	1	17	0.00336634
GBI_01462	VPS51	Vacuolar protein sorting-associated protein 51 homolog	Drosophila melanogaster	GBI	n/a	n/a	1	0	0
GBI_01463	ING4	Inhibitor of growth protein	Homo sapiens	GBI	n/a	n/a	1	0	0
GBI_01464	B3GT6	Beta-1%2C3-galactosyltransferase brn	Homo sapiens	GBI	n/a	n/a	1	0	0
GBI_01465	BMBL	Putative BMBL protein	Danio rerio	GBI	n/a	n/a	1	0	0
GBI_01466	NCKX4	Putative NCKX4 protein	Homo sapiens	GBI	n/a	n/a	1	0	0
GBI_01467	NCKXH	Sodium potassium calcium exchanger 4-like protein	Drosophila melanogaster	GBI	n/a	n/a	1	0	0
GBI_01468	NCKXH	Probable sodium/potassium/calcium exchanger CG1090	Drosophila melanogaster	GBI	n/a	n/a	1	0	0
GBI_01469	GBI_01469	Protein of unknown function	.	GBI	n/a	n/a	1	0	0
GBI_01470	GBI_01470	Protein of unknown function	.	GBI	n/a	n/a	1	0	0
GBI_01476	GBI_01476	Protein of unknown function	.	GBI	n/a	n/a	1	148	0.353222
GBI_01479	SCRN2	Secernin-2	Danio rerio	GBI	n/a	n/a	1	0	0
GBI_01480	CISY1	Probable citrate synthase 1%2C mitochondrial	Aedes aegypti	GBI	n/a	n/a	1	0	0
GBI_01481	GBI_01481	No protein match found	Cryptotermes secundus	GBI	n/a	n/a	1	0	0
GBI_01482	HS3SB	Bifunctional heparan sulfate N-deacetylase/N-sulfotransferase	Homo sapiens	GBI	n/a	n/a	1	0	0
GBI_01483	CACL1	Putative CACL1 protein	Mus musculus	GBI	n/a	n/a	1	0	0
GBI_01484	BT3L4	Transcription factor BTF3	Danio rerio	GBI	n/a	n/a	1	0	0
GBI_01485	TBC14	Ecotropic viral integration site 5 ortholog	Homo sapiens	GBI	n/a	n/a	1	0	0
GBI_01486	TMM68	Replication factor C subunit 1	Mus musculus	GBI	n/a	n/a	1	0	0
GBI_01487	ATD2B	Transitional endoplasmic reticulum ATPase TER94	Homo sapiens	GBI	n/a	n/a	1	0	0
GBI_01488	FAHD2	Fumarylacetoacetate hydrolase domain-containing protein 2	Xenopus laevis	GBI	n/a	n/a	1	0	0
GBI_01489	ASCC2	Activating signal cointegrator 1 complex subunit 2	Homo sapiens	GBI	n/a	n/a	1	0	0
GBI_01490	GBI_01490	No protein match found	Oryctes borbonicus	GBI	n/a	n/a	1	0	0
GBI_01491	ESTJ	Esterase FE4	Tribolium castaneum	GBI	n/a	n/a	1	144	0.122449
GBI_01492	GBI_01492	Protein of unknown function	.	GBI	trnaPseudo	n/a	1	0	0
GBI_01493	GBI_01493	Protein of unknown function	.	GBI	n/a	n/a	1	275	0.277778
GBI_01494	GBI_01494	Protein of unknown function	.	GBI	n/a	n/a	1	0	0
GBI_01495	PPIF	Peptidyl-prolyl cis-trans isomerase	Homo sapiens	GBI	n/a	n/a	1	0	0
GBI_01496	NOP2	tRNA (cytosine(34)-C(5))-methyltransferase	Mus musculus	GBI	n/a	n/a	1	0	0
GBI_01497	MSRB1	Methionine-R-sulfoxide reductase%2C putative	Rattus norvegicus	GBI	n/a	n/a	1	0	0
GBI_01500	DESI1	Putative DESI1 protein	Homo sapiens	GBI	n/a	n/a	1	0	0
GBI_01501	S2611	Putative S2611 protein	Homo sapiens	GBI	n/a	n/a	1	0	0
GBI_01502	RPTOR	Putative RPTOR protein	Homo sapiens	GBI	n/a	n/a	1	0	0
GBI_01503	TPRKB	TP53RK-binding protein	Danio rerio	GBI	n/a	n/a	1	0	0
GBI_01504	LST	Sulfotransferase-like protein	Phoenicopterus sp.	GBI	n/a	n/a	1	0	0
GBI_01505	GBI_01505	Protein of unknown function	.	GBI	trna	n/a	1	0	0
GBI_01506	GBI_01506	Protein of unknown function	.	GBI	trnaPseudo	n/a	1	0	0
GBI_01507	OTC	Putative OTC protein	Gallus gallus	GBI	n/a	n/a	1	0	0
GBI_01508	STRAP	Eukaryotic translation initiation factor 3 subunit I	Gallus gallus	GBI	n/a	n/a	1	0	0
GBI_01509	HPX2	Chorion peroxidase	Caenorhabditis elegans	GBI	n/a	n/a	1	0	0
GBI_01510	GBI_01510	Protein of unknown function	.	GBI	trna	n/a	1	0	0
GBI_01511	GBI_01511	Protein of unknown function	.	GBI	trnaPseudo	n/a	1	0	0
GBI_01512	GBI_01512	No protein match found	Cryptotermes secundus	GBI	n/a	n/a	1	369	0.0939649
GBI_01513	GBI_01513	Protein of unknown function	.	GBI	n/a	n/a	1	72	0.104803
GBI_01514	GBI_01514	Protein of unknown function	.	GBI	n/a	n/a	1	136	0.48227
GBI_01515	GBI_01515	Protein of unknown function	.	GBI	trnaPseudo	n/a	1	0	0
GBI_01516	GBI_01516	Protein of unknown function	.	GBI	n/a	n/a	1	90	0.0940439
GBI_01517	AXN	Axin	Drosophila melanogaster	GBI	n/a	n/a	1	0	0
GBI_01518	CEP20	LisH domain-containing protein FOPNL	Xenopus laevis	GBI	n/a	n/a	1	7	0.00508352
GBI_01519	NTH	Endonuclease III homolog	Homo sapiens	GBI	n/a	n/a	1	23	0.00962343
GBI_01520	NOL12	Putative NOL12 protein	Mus musculus	GBI	n/a	n/a	1	567	0.373272
GBI_01521	BTAF1	Helicase domino	Homo sapiens	GBI	n/a	n/a	1	0	0
GBI_01522	PTN11	Tyrosine-protein kinase Abl	Homo sapiens	GBI	n/a	n/a	1	63	0.0933333
GBI_01523	GBI_01523	Protein of unknown function	.	GBI	n/a	n/a	1	0	0
GBI_01524	PTN11	Tyrosine-protein phosphatase corkscrew	Gallus gallus	GBI	n/a	n/a	1	0	0
GBI_01525	APH1	Gamma-secretase subunit Aph-1	Drosophila melanogaster	GBI	n/a	n/a	1	0	0
GBI_01526	GBI_01526	Protein of unknown function	.	GBI	n/a	n/a	1	0	0
GBI_01527	GBI_01527	Protein of unknown function	.	GBI	n/a	n/a	1	0	0
GBI_01528	GBI_01528	No protein match found	Cryptotermes secundus	GBI	n/a	n/a	1	132	0.167726
GBI_01529	BAIP2	Putative insulin receptor tyrosine kinase substrate-like protein	Homo sapiens	GBI	n/a	n/a	1	0	0
GBI_01530	GBI_01530	No protein match found	Cuerna arida	GBI	n/a	n/a	1	0	0
GBI_01532	GBI_01532	Protein of unknown function	.	GBI	trnaPseudo	n/a	1	0	0
GBI_01534	GBI_01534	Krueppel homolog 1	Drosophila melanogaster	GBI	n/a	n/a	1	0	0
GBI_01535	GBI_01535	Protein of unknown function	.	GBI	n/a	n/a	1	0	0
GBI_01536	RL32	60S ribosomal protein L32	Apis mellifera	GBI	n/a	n/a	1	0	0
GBI_01537	GP107	Protein GPR107	Mus musculus	GBI	n/a	n/a	1	0	0
GBI_01538	MSRB	Methionine-R-sulfoxide reductase B1	Pseudomonas sp.	GBI	n/a	n/a	1	79	0.113997
GBI_01539	KPTN	Transient receptor potential channel pyrexia	Mus musculus	GBI	n/a	n/a	1	254	0.0266947
GBI_01540	GBI_01540	Protein of unknown function	.	GBI	n/a	n/a	1	0	0
GBI_01541	GBI_01541	Protein of unknown function	.	GBI	n/a	n/a	1	0	0
GBI_01542	RS5	40S ribosomal protein S5a	Bos taurus	GBI	n/a	n/a	1	0	0
GBI_01543	ANM5	Protein arginine N-methyltransferase 5	Xenopus laevis	GBI	n/a	n/a	1	0	0
GBI_01544	NOP56	Nucleolar protein 56	Homo sapiens	GBI	n/a	n/a	1	0	0
GBI_01545	TLR6	Toll-like receptor Tollo	Bos taurus	GBI	n/a	n/a	1	0	0
GBI_01546	TF2H4	General transcription factor IIH subunit 4	Mus musculus	GBI	n/a	n/a	1	0	0
GBI_01547	TSPO	Putative peripheral-type benzodiazepine receptor	Mus musculus	GBI	n/a	n/a	1	0	0
GBI_01548	MAL1	Maltase 2	Drosophila virilis	GBI	n/a	n/a	1	418	0.490035
GBI_01549	SYF2	Pre-mRNA-splicing factor Syf2	Xenopus tropicalis	GBI	n/a	n/a	1	45	0.0223658
GBI_01550	GRHPR	C-terminal-binding protein	Mus musculus	GBI	n/a	n/a	1	0	0
GBI_01551	GBI_01551	No protein match found	Heliothis virescens	GBI	n/a	n/a	1	0	0
GBI_01552	GBI_01552	No protein match found	Cryptotermes secundus	GBI	n/a	n/a	1	0	0
GBI_01553	GBI_01553	Protein of unknown function	.	GBI	n/a	n/a	1	581	0.343178
GBI_01554	RM03	39S ribosomal protein L3%2C mitochondrial	Bos taurus	GBI	n/a	n/a	1	0	0
GBI_01555	GBI_01555	Krueppel homolog 1	Drosophila melanogaster	GBI	n/a	n/a	1	0	0
GBI_01556	GBI_01556	Protein of unknown function	.	GBI	n/a	n/a	1	0	0
GBI_01557	GBI_01557	No protein match found	Cryptotermes secundus	GBI	n/a	n/a	1	0	0
GBI_01558	GBI_01558	No protein match found	Helicoverpa armigera	GBI	n/a	n/a	1	87	0.0867398
GBI_01559	GBI_01559	Protein of unknown function	.	GBI	n/a	n/a	1	2	0.002442
GBI_01560	OAT	Ornithine aminotransferase%2C mitochondrial	Drosophila melanogaster	GBI	n/a	n/a	1	0	0
GBI_01561	MET25	Methyltransferase-like protein 25	Homo sapiens	GBI	n/a	n/a	1	0	0
GBI_01562	GBI_01562	No protein match found	Clastoptera arizonana	GBI	n/a	n/a	1	0	0
GBI_01563	GBI_01563	Protein of unknown function	.	GBI	trnaPseudo	n/a	1	0	0
GBI_01567	CPT1A	Choline O-acetyltransferase	Homo sapiens	GBI	n/a	n/a	1	0	0
GBI_01568	KCTD9	BTB/POZ domain-containing protein KCTD9	Homo sapiens	GBI	n/a	n/a	1	0	0
GBI_01569	GBI_01569	Protein of unknown function	.	GBI	n/a	n/a	1	0	0
GBI_01570	MCMBP	Mini-chromosome maintenance complex-binding protein	Drosophila melanogaster	GBI	n/a	n/a	1	0	0
GBI_01571	GBI_01571	Protein of unknown function	.	GBI	n/a	n/a	1	0	0
GBI_01572	GBI_01572	Protein of unknown function	.	GBI	n/a	n/a	1	1197	0.643548
GBI_01573	GBI_01573	Protein of unknown function	.	GBI	n/a	n/a	1	0	0
GBI_01574	GBI_01574	Protein of unknown function	.	GBI	n/a	n/a	1	0	0
GBI_01575	GBI_01575	LanC-like protein 3-like protein	Cryptotermes secundus	GBI	n/a	n/a	1	0	0
GBI_01576	LANC3	LanC-like protein 3 homolog	Drosophila melanogaster	GBI	n/a	n/a	1	0	0
GBI_01579	OPCM	Interference hedgehog	Bos taurus	GBI	n/a	n/a	1	176	0.0707111
GBI_01580	GBI_01580	Protein of unknown function	.	GBI	n/a	n/a	1	0	0
GBI_01581	NDUAC	NADH dehydrogenase [ubiquinone] 1 alpha subcomplex subunit 12	Gorilla gorilla	GBI	n/a	n/a	1	0	0
GBI_01584	GBI_01584	Toll-like receptor 6	Drosophila melanogaster	GBI	n/a	n/a	1	0	0
GBI_01585	GBI_01585	Protein of unknown function	.	GBI	n/a	n/a	1	197	0.459207
GBI_01586	GBI_01586	Protein of unknown function	.	GBI	n/a	n/a	1	0	0
GBI_01587	GBI_01587	Protein of unknown function	.	GBI	n/a	n/a	1	0	0
GBI_01588	DORS	Embryonic polarity protein dorsal	Drosophila melanogaster	GBI	n/a	n/a	1	0	0
GBI_01589	GBI_01589	Protein of unknown function	.	GBI	n/a	n/a	1	0	0
GBI_01590	GBI_01590	Protein of unknown function	.	GBI	n/a	n/a	1	0	0
GBI_01591	GBI_01591	Protein of unknown function	.	GBI	n/a	n/a	1	0	0
GBI_01592	FCF1	rRNA-processing protein FCF1 homolog-like Protein	Bos taurus	GBI	n/a	n/a	1	99	0.0619524
GBI_01593	NELFE	Negative elongation factor E	Drosophila melanogaster	GBI	n/a	n/a	1	0	0
GBI_01594	GBI_01594	Ankyrin repeat and KH domain-containing protein mask	Drosophila melanogaster	GBI	n/a	n/a	1	309	0.481308
GBI_01595	RS26	40S ribosomal protein S26	Anopheles gambiae	GBI	n/a	n/a	1	0	0
GBI_01596	ORC3	Putative ORC3 protein	Mus musculus	GBI	n/a	n/a	1	0	0
GBI_01597	KPCI	Protein kinase C iota type	Danio rerio	GBI	n/a	n/a	1	0	0
GBI_01598	GBI_01598	Protein of unknown function	.	GBI	trnaPseudo	n/a	1	0	0
GBI_01599	GBI_01599	Protein of unknown function	.	GBI	n/a	n/a	1	0	0
GBI_01603	GBI_01603	Protein of unknown function	.	GBI	n/a	n/a	1	0	0
GBI_01604	GBI_01604	Poly [ADP-ribose] polymerase tankyrase	Drosophila melanogaster	GBI	n/a	n/a	1	39	0.00951684
GBI_01605	SKI	Transforming protein Ski	Xenopus laevis	GBI	n/a	n/a	1	0	0
GBI_01606	GBI_01606	Protein of unknown function	.	GBI	trnaPseudo	n/a	1	0	0
GBI_01607	GBI_01607	Protein of unknown function	.	GBI	n/a	n/a	1	0	0
GBI_01608	GBI_01608	Protein of unknown function	.	GBI	n/a	n/a	1	0	0
GBI_01609	ZMY11	RNA-binding protein lark	Homo sapiens	GBI	n/a	n/a	1	0	0
GBI_01610	GBI_01610	Proto-oncogene tyrosine-protein kinase receptor Ret	Atta colombica	GBI	n/a	n/a	1	0	0
GBI_01611	GBI_01611	SET domain-containing protein	Oryctes borbonicus	GBI	n/a	n/a	1	32	0.0552677
GBI_01612	GBI_01612	SET domain-containing protein SmydA-8%2C isoform A	Drosophila melanogaster	GBI	n/a	n/a	1	0	0
GBI_01613	GBI_01613	Protein of unknown function	.	GBI	n/a	n/a	1	0	0
GBI_01614	GBI_01614	Protein of unknown function	.	GBI	n/a	n/a	1	0	0
GBI_01615	GBI_01615	Protein of unknown function	.	GBI	n/a	n/a	1	0	0
GBI_01616	GBI_01616	Protein of unknown function	.	GBI	n/a	n/a	1	66	0.0344108
GBI_01617	GBI_01617	Protein of unknown function	.	GBI	n/a	n/a	1	0	0
GBI_01618	GBI_01618	Protein of unknown function	.	GBI	n/a	n/a	1	31	0.0521886
GBI_01619	GBI_01619	Protein of unknown function	.	GBI	n/a	n/a	1	0	0
GBI_01620	GBI_01620	Protein of unknown function	.	GBI	trnaPseudo	n/a	1	0	0
GBI_01621	TOLL8	Toll-like receptor Tollo	Drosophila melanogaster	GBI	n/a	n/a	1	83	0.0202143
GBI_01622	GBI_01622	Protein of unknown function	.	GBI	trna	n/a	1	0	0
GBI_01624	GBI_01624	Protein of unknown function	.	GBI	n/a	n/a	1	0	0
GBI_01625	GBI_01625	Protein of unknown function	.	GBI	n/a	n/a	1	0	0
GBI_01627	RAD9B	Cell cycle checkpoint control protein	Homo sapiens	GBI	n/a	n/a	1	0	0
GBI_01628	GBI_01628	Protein of unknown function	.	GBI	n/a	n/a	1	0	0
GBI_01629	GBI_01629	Protein of unknown function	.	GBI	n/a	n/a	1	0	0
GBI_01630	GBI_01630	No protein match found	Photinus pyralis	GBI	n/a	n/a	1	0	0
GBI_01631	NSUN4	tRNA (cytosine(34)-C(5))-methyltransferase	Bos taurus	GBI	n/a	n/a	1	0	0
GBI_01632	GBI_01632	Protein of unknown function	.	GBI	n/a	n/a	1	0	0
GBI_01633	GBI_01633	Protein of unknown function	.	GBI	trna	n/a	1	0	0
GBI_01634	GBI_01634	Protein of unknown function	.	GBI	trna	n/a	1	0	0
GBI_01635	GBI_01635	Protein of unknown function	.	GBI	trna	n/a	1	0	0
GBI_01636	SUV92	Putative SUV92 protein	Bos taurus	GBI	n/a	n/a	1	0	0
GBI_01637	GBI_01637	Transcription factor Ken 1	Culex quinquefasciatus	GBI	n/a	n/a	1	17	0.0118056
GBI_01638	GLPK3	Putative glycerol kinase 3	Homo sapiens	GBI	n/a	n/a	1	0	0
GBI_01639	TBCE	Tubulin-specific chaperone E	Bos taurus	GBI	n/a	n/a	1	144	0.0296663
GBI_01640	GBI_01640	No protein match found	Dendroctonus ponderosae	GBI	n/a	n/a	1	0	0
GBI_01641	GBI_01641	Protein of unknown function	.	GBI	n/a	n/a	1	0	0
GBI_01642	MECR	Putative trans-2-enoyl-CoA reductase%2C mitochondrial	Drosophila melanogaster	GBI	n/a	n/a	1	0	0
GBI_01643	MECR	Enoyl-[acyl-carrier-protein] reductase%2C mitochondrial	Drosophila melanogaster	GBI	n/a	n/a	1	0	0
GBI_01644	GBI_01644	Protein of unknown function	.	GBI	trna	n/a	1	0	0
GBI_01645	GBI_01645	Protein of unknown function	.	GBI	trna	n/a	1	0	0
GBI_01646	GBI_01646	Protein of unknown function	.	GBI	n/a	n/a	1	0	0
GBI_01647	GBI_01647	No protein match found	Lutzomyia longipalpis	GBI	n/a	n/a	1	0	0
GBI_01648	GBI_01648	Putative inorganic phosphate cotransporter	Pararge aegeria	GBI	n/a	n/a	1	0	0
GBI_01649	ANR16	E3 ubiquitin-protein ligase Ufd4	Mus musculus	GBI	n/a	n/a	1	181	0.2
GBI_01650	GBI_01650	Protein fem-1 homolog B	Drosophila melanogaster	GBI	n/a	n/a	1	0	0
GBI_01651	NOTC3	Transient receptor potential channel pyrexia	Homo sapiens	GBI	n/a	n/a	1	0	0
GBI_01652	S17A5	Putative inorganic phosphate cotransporter	Ovis aries	GBI	n/a	n/a	1	0	0
GBI_01653	GBI_01653	Protein of unknown function	.	GBI	n/a	n/a	1	0	0
GBI_01654	GBI_01654	Protein of unknown function	.	GBI	trnaPseudo	n/a	1	0	0
GBI_01655	GBI_01655	Protein of unknown function	.	GBI	trna	n/a	1	0	0
GBI_01656	BRE4	Beta-1%2C4-galactosyltransferase-like protein	Caenorhabditis briggsae	GBI	n/a	n/a	1	0	0
GBI_01657	GBI_01657	Protein of unknown function	.	GBI	n/a	n/a	1	133	0.269777
GBI_01658	GBI_01658	Protein of unknown function	.	GBI	trnaPseudo	n/a	1	0	0
GBI_01659	GBI_01659	Protein of unknown function	.	GBI	trnaPseudo	n/a	1	0	0
GBI_01660	ARHA	PTB domain-containing adapter protein ced-6	Xenopus laevis	GBI	n/a	n/a	1	24	0.00780234
GBI_01661	GBI_01661	Protein of unknown function	.	GBI	n/a	n/a	1	0	0
GBI_01662	GBI_01662	Protein of unknown function	.	GBI	n/a	n/a	1	1	0.00157233
GBI_01663	KANL2	Putative KANL2 protein	Rattus norvegicus	GBI	n/a	n/a	1	0	0
GBI_01664	NAF1	H/ACA ribonucleoprotein complex non-core subunit NAF1	Drosophila melanogaster	GBI	n/a	n/a	1	0	0
GBI_01665	CDC45	CDC45-related protein	Xenopus laevis	GBI	n/a	n/a	1	152	0.0974359
GBI_01666	GBI_01666	Protein of unknown function	.	GBI	trnaPseudo	n/a	1	0	0
GBI_01667	OVCA2	Esterase CG5412	Danio rerio	GBI	n/a	n/a	1	0	0
GBI_01668	ERLN1	Erlin-1	Danio rerio	GBI	n/a	n/a	1	0	0
GBI_01669	MTDC	C-1-tetrahydrofolate synthase%2C cytoplasmic	Homo sapiens	GBI	n/a	n/a	1	0	0
GBI_01670	GBI_01670	neuromodulin	Diaphorina citri	GBI	n/a	n/a	1	91	0.32971
GBI_01671	GBI_01671	Protein of unknown function	.	GBI	n/a	n/a	1	0	0
GBI_01672	GBI_01672	No protein match found	Culex quinquefasciatus	GBI	n/a	n/a	1	239	0.350954
GBI_01673	GBI_01673	Protein of unknown function	.	GBI	n/a	n/a	1	0	0
GBI_01674	GBI_01674	Protein of unknown function	.	GBI	n/a	n/a	1	0	0
GBI_01675	GBI_01675	Protein of unknown function	.	GBI	trnaPseudo	n/a	1	0	0
GBI_01676	GBI_01676	Protein of unknown function	.	GBI	trnaPseudo	n/a	1	0	0
GBI_01677	ATU	RNA polymerase-associated protein LEO1	Drosophila melanogaster	GBI	n/a	n/a	1	193	0.0779798
GBI_01678	LOLA1	Longitudinals lacking protein%2C isoform G	Drosophila melanogaster	GBI	n/a	n/a	1	0	0
GBI_01679	GBI_01679	Ankyrin repeat%2C PH and SEC7 domain containing protein	Anoplophora glabripennis	GBI	n/a	n/a	1	0	0
GBI_01680	GBI_01680	Ankyrin repeat family A protein 2	Atta colombica	GBI	n/a	n/a	1	664	0.508812
GBI_01681	GBI_01681	Poly [ADP-ribose] polymerase tankyrase	Drosophila melanogaster	GBI	n/a	n/a	1	0	0
GBI_01682	GBI_01682	Protein of unknown function	.	GBI	n/a	n/a	1	0	0
GBI_01683	RTXE	Poly [ADP-ribose] polymerase tankyrase	Drosophila melanogaster	GBI	n/a	n/a	1	0	0
GBI_01684	GBI_01684	No protein match found	Cryptotermes secundus	GBI	n/a	n/a	1	0	0
GBI_01685	TIGD6	Putative TIGD6 protein	Homo sapiens	GBI	n/a	n/a	1	0	0
GBI_01686	GBI_01686	Protein of unknown function	.	GBI	n/a	n/a	1	225	0.122084
GBI_01687	GBI_01687	Krueppel homolog 1	Drosophila melanogaster	GBI	n/a	n/a	1	166	0.0868655
GBI_01688	HELLS	Chromatin-remodeling complex ATPase chain Iswi	Mus musculus	GBI	n/a	n/a	1	0	0
GBI_01689	GBI_01689	No protein match found	Oncopeltus fasciatus	GBI	n/a	n/a	1	0	0
GBI_01690	ARHGC	Putative ARHGC protein	Homo sapiens	GBI	n/a	n/a	1	276	0.119883
GBI_01691	GBI_01691	Protein of unknown function	.	GBI	trnaPseudo	n/a	1	0	0
GBI_01692	ARHGC	Regulator of G-protein signaling loco	Homo sapiens	GBI	n/a	n/a	1	256	0.420361
GBI_01693	REV1	Putative REV1 protein	Drosophila melanogaster	GBI	n/a	n/a	1	72	0.020414
GBI_01694	GBI_01694	Protein of unknown function	.	GBI	n/a	n/a	1	0	0
GBI_01695	GBI_01695	Protein of unknown function	.	GBI	n/a	n/a	1	0	0
GBI_01696	GBI_01696	Reticulocyte-binding protein 2 homolog a	.	GBI	n/a	n/a	1	0	0
GBI_01697	GBI_01697	S-antigen protein	Papilio xuthus	GBI	n/a	n/a	1	24	0.0193861
GBI_01698	E75	Ecdysone receptor	Methanosarcina sp.	GBI	n/a	n/a	1	420	0.466667
GBI_01699	GBI_01699	No protein match found	Acyrthosiphon pisum	GBI	n/a	n/a	1	0	0
GBI_01702	GBI_01702	Ankyrin repeat and KH domain-containing protein mask	Drosophila melanogaster	GBI	n/a	n/a	1	27	0.0409091
GBI_01703	GBI_01703	Protein of unknown function	.	GBI	trnaPseudo	n/a	1	0	0
GBI_01704	KLDC3	Host cell factor	Homo sapiens	GBI	n/a	n/a	1	0	0
GBI_01705	KLDC3	Kelch-like protein diablo	Bos taurus	GBI	n/a	n/a	1	0	0
GBI_01706	AVE	Protein aveugle	Drosophila melanogaster	GBI	n/a	n/a	1	0	0
GBI_01707	MRPP3	Putative MRPP3 protein	Homo sapiens	GBI	n/a	n/a	1	0	0
GBI_01708	GBI_01708	Protein of unknown function	.	GBI	n/a	n/a	1	0	0
GBI_01709	GBI_01709	Protein of unknown function	.	GBI	n/a	n/a	1	0	0
GBI_01710	SH24B	Protein E(sev)2B	Mus musculus	GBI	n/a	n/a	1	264	0.0389036
GBI_01711	GBI_01711	Protein of unknown function	.	GBI	n/a	n/a	1	0	0
GBI_01712	GBI_01712	Protein of unknown function	.	GBI	n/a	n/a	1	218	0.208214
GBI_01713	GBI_01713	Protein of unknown function	.	GBI	n/a	n/a	1	0	0
GBI_01714	GBI_01714	No protein match found	Rhodnius neglectus	GBI	n/a	n/a	1	0	0
GBI_01715	GBI_01715	Protein of unknown function	.	GBI	n/a	n/a	1	0	0
GBI_01716	GBI_01716	AAEL017480-PA	Aedes aegypti	GBI	n/a	n/a	1	0	0
GBI_01717	FA12	Putative FA12 protein	Mus musculus	GBI	n/a	n/a	1	0	0
GBI_01718	RM11	39S ribosomal protein L11%2C mitochondrial	Drosophila melanogaster	GBI	n/a	n/a	1	0	0
GBI_01719	TFAM	Mobility group protein 1A	Homo sapiens	GBI	n/a	n/a	1	0	0
GBI_01720	PKHG1	Putative PKHG1 protein	Homo sapiens	GBI	n/a	n/a	1	0	0
GBI_01721	PKHG1	Putative PKHG1 protein	Homo sapiens	GBI	n/a	n/a	1	165	0.242291
GBI_01722	GBI_01722	Protein of unknown function	.	GBI	n/a	n/a	1	0	0
GBI_01723	GBI_01723	No protein match found	Apis mellifera	GBI	n/a	n/a	1	0	0
GBI_01724	GBI_01724	Unhealthy ribosome biogenesis protein 2-like protein	Zootermopsis nevadensis	GBI	n/a	n/a	1	0	0
GBI_01725	GBI_01725	Protein of unknown function	.	GBI	n/a	n/a	1	0	0
GBI_01726	FA98A	Putative FA98A protein	Mus musculus	GBI	n/a	n/a	1	0	0
GBI_01727	BX42	Puff-specific protein Bx42	Drosophila melanogaster	GBI	n/a	n/a	1	0	0
GBI_01733	DICH	SOX domain-containing protein dichaete	Drosophila melanogaster	GBI	n/a	n/a	1	33	0.0347003
GBI_01734	GBI_01734	Tyrosine-protein kinase Shark	Drosophila melanogaster	GBI	n/a	n/a	1	0	0
GBI_01735	GBI_01735	Ankyrin repeat and KH domain-containing protein mask	Drosophila melanogaster	GBI	n/a	n/a	1	0	0
GBI_01736	GBI_01736	Protein of unknown function	.	GBI	trnaPseudo	n/a	1	0	0
GBI_01737	GBI_01737	Protein of unknown function	.	GBI	trnaPseudo	n/a	1	0	0
GBI_01738	SX21B	Transcription factor SOX-21	Danio rerio	GBI	n/a	n/a	1	0	0
GBI_01739	GBI_01739	Protein of unknown function	.	GBI	n/a	n/a	1	0	0
GBI_01740	PEX1	Transitional endoplasmic reticulum ATPase TER94	Homo sapiens	GBI	n/a	n/a	1	0	0
GBI_01741	CCNB3	G2/mitotic-specific cyclin-B3	Drosophila melanogaster	GBI	n/a	n/a	1	0	0
GBI_01742	GBI_01742	Protein of unknown function	.	GBI	n/a	n/a	1	0	0
GBI_01743	GBI_01743	No protein match found	Blattella germanica	GBI	n/a	n/a	1	0	0
GBI_01744	HCDH	Hydroxyacyl-coenzyme A dehydrogenase%2C mitochondrial	Mus musculus	GBI	n/a	n/a	1	0	0
GBI_01745	GBI_01745	No protein match found	Cryptotermes secundus	GBI	n/a	n/a	1	0	0
GBI_01746	CRCM	Putative CRCM protein	Homo sapiens	GBI	n/a	n/a	1	67	0.0123776
GBI_01747	GBI_01747	Krueppel homolog 1	Drosophila melanogaster	GBI	n/a	n/a	1	39	0.0580357
GBI_01748	GBI_01748	Protein of unknown function	.	GBI	n/a	n/a	1	0	0
GBI_01752	DDX20	Eukaryotic initiation factor 4A-III	Danio rerio	GBI	n/a	n/a	1	0	0
GBI_01753	GBI_01753	Protein of unknown function	.	GBI	n/a	n/a	1	0	0
GBI_01754	GBI_01754	Protein of unknown function	.	GBI	n/a	n/a	1	67	0.156177
GBI_01755	HACL1	2-hydroxyacyl-CoA lyase 1	Homo sapiens	GBI	n/a	n/a	1	0	0
GBI_01756	GBI_01756	Protein of unknown function	.	GBI	n/a	n/a	1	0	0
GBI_01762	GBI_01762	LOC103508398	Diaphorina citri	GBI	n/a	n/a	1	0	0
GBI_01763	GBI_01763	Protein of unknown function	.	GBI	n/a	n/a	1	0	0
GBI_01764	LOZEN	Protein lozenge	Drosophila melanogaster	GBI	n/a	n/a	1	67	0.0783626
GBI_01765	GBI_01765	No protein match found	Oncopeltus fasciatus	GBI	n/a	n/a	1	105	0.0447761
GBI_01766	GBI_01766	Protein of unknown function	.	GBI	n/a	n/a	1	291	0.521505
GBI_01767	GBI_01767	Protein of unknown function	.	GBI	n/a	n/a	1	0	0
GBI_01768	LOZEN	Protein lozenge	Drosophila melanogaster	GBI	n/a	n/a	1	38	0.0670194
GBI_01769	RUNX2	Putative RUNX2 protein	Rattus norvegicus	GBI	n/a	n/a	1	382	0.334208
GBI_01770	3MG	Putative DNA-3-methyladenine glycosylase	Mus musculus	GBI	n/a	n/a	1	0	0
GBI_01771	IF5A	Eukaryotic translation initiation factor 5A	Spodoptera exigua	GBI	n/a	n/a	1	0	0
GBI_01772	GBI_01772	Aquaporin	Cryptotermes secundus	GBI	n/a	n/a	1	51	0.0242395
GBI_01773	GBI_01773	Transient receptor potential channel pyrexia	Drosophila melanogaster	GBI	n/a	n/a	1	0	0
GBI_01774	GBI_01774	Muscle M-line assembly protein unc-89	Harpegnathos saltator	GBI	n/a	n/a	1	0	0
GBI_01775	LOLA1	Protein suppressor of hairy wing	Drosophila melanogaster	GBI	n/a	n/a	1	0	0
GBI_01776	GBI_01776	Putative malate dehydrogenase	Anopheles braziliensis	GBI	n/a	n/a	1	0	0
GBI_01777	LOLA1	Longitudinals lacking protein%2C isoforms H/M/V	Drosophila melanogaster	GBI	n/a	n/a	1	0	0
GBI_01778	GBI_01778	Protein of unknown function	.	GBI	n/a	n/a	1	0	0
GBI_01779	GBI_01779	Protein of unknown function	.	GBI	n/a	n/a	1	0	0
GBI_01782	GBI_01782	Protein of unknown function	.	GBI	n/a	n/a	1	148	0.217009
GBI_01783	GBI_01783	Protein of unknown function	.	GBI	n/a	n/a	1	0	0
GBI_01784	GBI_01784	No protein match found	Blattella germanica	GBI	n/a	n/a	1	423	0.454839
GBI_01785	GBI_01785	Protein of unknown function	.	GBI	n/a	n/a	1	3	0.000884173
GBI_01786	Y1760	Probable G-protein coupled receptor CG31760	Drosophila melanogaster	GBI	n/a	n/a	1	0	0
GBI_01787	GBI_01787	Protein of unknown function	.	GBI	n/a	n/a	1	287	0.232201
GBI_01788	DRAM2	Putative DRAM2 protein	Bos taurus	GBI	n/a	n/a	1	0	0
GBI_01789	GBI_01789	Protein of unknown function	.	GBI	n/a	n/a	1	0	0
GBI_01790	RECK	Serine protease inhibitor dipetalogastin	Gallus gallus	GBI	n/a	n/a	1	226	0.0249063
GBI_01793	GBI_01793	Protein of unknown function	.	GBI	trna	n/a	1	0	0
GBI_01795	GBI_01795	Protein of unknown function	.	GBI	trnaPseudo	n/a	1	0	0
GBI_01797	LOLA1	Protein glass	Drosophila melanogaster	GBI	n/a	n/a	1	0	0
GBI_01798	LOLA1	Kelch-like protein diablo	Drosophila melanogaster	GBI	n/a	n/a	1	0	0
GBI_01799	ATG3	Autophagy-related protein 3	Bos taurus	GBI	n/a	n/a	1	0	0
GBI_01800	HNRL2	ATP-dependent RNA helicase Ddx1	Cricetulus griseus	GBI	n/a	n/a	1	0	0
GBI_01801	GBI_01801	Protein of unknown function	.	GBI	n/a	n/a	1	0	0
GBI_01803	GBI_01803	Protein of unknown function	.	GBI	n/a	n/a	1	0	0
GBI_01805	ZUP1	Tubulin glycylase 3A	Bos taurus	GBI	n/a	n/a	1	0	0
GBI_01806	HUTH	Histidine ammonia-lyase	Bos taurus	GBI	n/a	n/a	1	0	0
GBI_01807	EF1B2	Elongation factor 1-beta'	Bombyx mori	GBI	n/a	n/a	1	0	0
GBI_01808	NDUS1	NADH-ubiquinone oxidoreductase 75 kDa subunit%2C mitochondrial	Bos taurus	GBI	n/a	n/a	1	0	0
GBI_01809	GBI_01809	Protein of unknown function	.	GBI	n/a	n/a	1	0	0
GBI_01810	GBI_01810	Protein of unknown function	.	GBI	trnaPseudo	n/a	1	0	0
GBI_01811	5NTD	Protein 5NUC	Lutzomyia longipalpis	GBI	n/a	n/a	1	0	0
GBI_01812	SMYD4	Putative SMYD4 protein	Mus musculus	GBI	n/a	n/a	1	0	0
GBI_01813	FAAH2	Glutamyl-tRNA(Gln) amidotransferase subunit A%2C mitochondrial	Homo sapiens	GBI	n/a	n/a	1	0	0
GBI_01814	ZC12C	Putative ZC12C protein	Homo sapiens	GBI	n/a	n/a	1	481	0.296914
GBI_01815	GBI_01815	Protein of unknown function	.	GBI	trnaPseudo	n/a	1	0	0
GBI_01816	GBI_01816	No protein match found	Melipona quadrifasciata	GBI	n/a	n/a	1	0	0
GBI_01818	GBI_01818	Protein of unknown function	.	GBI	n/a	n/a	1	0	0
GBI_01821	ANR12	H/ACA ribonucleoprotein complex subunit 3	Homo sapiens	GBI	n/a	n/a	1	2231	0.610397
GBI_01822	GBI_01822	Protein of unknown function	.	GBI	n/a	n/a	1	0	0
GBI_01823	GBI_01823	Protein of unknown function	.	GBI	n/a	n/a	1	0	0
GBI_01824	GBI_01824	Protein of unknown function	.	GBI	n/a	n/a	1	0	0
GBI_01825	NFU1	NFU1 iron-sulfur cluster scaffold homolog%2C mitochondrial	Drosophila virilis	GBI	n/a	n/a	1	65	0.0299263
GBI_01826	4EBP2	Putative 4EBP2 protein	Drosophila melanogaster	GBI	n/a	n/a	1	0	0
GBI_01827	CRYAA	Alpha-crystallin A chain	Litomosoides sigmodontis	GBI	n/a	n/a	1	0	0
GBI_01828	L2EFL	Hsp11-like protein	Drosophila melanogaster	GBI	n/a	n/a	1	0	0
GBI_01829	GBI_01829	Checkpoint protein	Cryptotermes secundus	GBI	n/a	n/a	1	0	0
GBI_01830	L2EFL	Protein lethal(2)essential for life	Drosophila melanogaster	GBI	n/a	n/a	1	0	0
GBI_01831	L2EFL	Heat shock protein 20.7	Drosophila melanogaster	GBI	n/a	n/a	1	0	0
GBI_01832	NPT3	Putative inorganic phosphate cotransporter	Mus musculus	GBI	n/a	n/a	1	0	0
GBI_01833	GBI_01833	Protein fem-1 homolog CG6966	Drosophila melanogaster	GBI	n/a	n/a	1	327	0.254079
GBI_01834	GBI_01834	LOC103519356	Diaphorina citri	GBI	n/a	n/a	1	0	0
GBI_01835	GBI_01835	No protein match found	Graphocephala atropunctata	GBI	n/a	n/a	1	0	0
GBI_01836	SC31A	F-box-like/WD repeat-containing protein ebi	Rattus norvegicus	GBI	n/a	n/a	1	0	0
GBI_01837	RPOM	RNA polymerase-associated protein Rtf1	Homo sapiens	GBI	n/a	n/a	1	0	0
GBI_01838	NU205	Nuclear pore complex protein Nup205	Drosophila melanogaster	GBI	n/a	n/a	1	0	0
GBI_01839	GBI_01839	Protein of unknown function	.	GBI	n/a	n/a	1	0	0
GBI_01840	GBI_01840	Maternal effect protein oskar	Drosophila virilis	GBI	n/a	n/a	1	0	0
GBI_01841	GBI_01841	No protein match found	Trachymyrmex septentrionalis	GBI	n/a	n/a	1	142	0.121368
GBI_01842	PPE2	Putative PPE2 protein	Homo sapiens	GBI	n/a	n/a	1	0	0
GBI_01843	RDGC	Serine/threonine-protein phosphatase rdgC	Drosophila melanogaster	GBI	n/a	n/a	1	0	0
GBI_01844	PPE2	Calmodulin	Homo sapiens	GBI	n/a	n/a	1	0	0
GBI_01845	GBI_01845	Protein of unknown function	.	GBI	trnaPseudo	n/a	1	0	0
GBI_01846	OR33B	Odorant receptor 85f	Drosophila melanogaster	GBI	n/a	n/a	1	0	0
GBI_01847	GBI_01847	Protein of unknown function	.	GBI	trna	n/a	1	0	0
GBI_01848	KLH18	Kelch-like protein diablo	Mus musculus	GBI	n/a	n/a	1	0	0
GBI_01849	GBI_01849	No protein match found	Clastoptera arizonana	GBI	n/a	n/a	1	204	0.444444
GBI_01850	KCNAW	Potassium voltage-gated channel protein Shaw	Drosophila melanogaster	GBI	n/a	n/a	1	39	0.0257426
GBI_01851	GBI_01851	Protein of unknown function	.	GBI	trnaPseudo	n/a	1	0	0
GBI_01852	SUV92	Histone-lysine N-methyltransferase Su(var)3-9	Bos taurus	GBI	n/a	n/a	1	0	0
GBI_01853	GBI_01853	Protein windpipe	Drosophila melanogaster	GBI	n/a	n/a	1	0	0
GBI_01854	TPBG	Toll-like receptor 6	Macaca fascicularis	GBI	n/a	n/a	1	0	0
GBI_01855	GBI_01855	No protein match found	Cryptotermes secundus	GBI	n/a	n/a	1	0	0
GBI_01856	GBI_01856	No protein match found	Operophtera brumata	GBI	n/a	n/a	1	123	0.151852
GBI_01857	GBI_01857	Solute carrier organic anion transporter family member 2B1	Rattus norvegicus	GBI	n/a	n/a	1	0	0
GBI_01858	GBI_01858	Protein of unknown function	.	GBI	n/a	n/a	1	0	0
GBI_01859	SO74D	Putative SO74D protein	Drosophila melanogaster	GBI	n/a	n/a	1	0	0
GBI_01860	SO74D	Putative SO74D protein	Drosophila melanogaster	GBI	n/a	n/a	1	2	0.00153846
GBI_01861	GBI_01861	Protein of unknown function	.	GBI	n/a	n/a	1	0	0
GBI_01862	SO74D	Solute carrier organic anion transporter family member	Drosophila melanogaster	GBI	n/a	n/a	1	0	0
GBI_01863	GBI_01863	No protein match found	Cryptotermes secundus	GBI	n/a	n/a	1	106	0.059417
GBI_01864	GBI_01864	No protein match found	Tribolium castaneum	GBI	n/a	n/a	1	25	0.0266525
GBI_01865	BGLR	Beta-glucuronidase	Felis catus	GBI	n/a	n/a	1	0	0
GBI_01866	GTPB1	Elongation factor 1-alpha	Homo sapiens	GBI	n/a	n/a	1	0	0
GBI_01867	KRAF1	Raf homolog serine/threonine-protein kinase Raf	Drosophila melanogaster	GBI	n/a	n/a	1	0	0
GBI_01868	NKAIN	Sodium/potassium-transporting ATPase subunit beta-1-interacting protein	Drosophila melanogaster	GBI	n/a	n/a	1	0	0
GBI_01869	RM09	39S ribosomal protein L9%2C mitochondrial	Drosophila melanogaster	GBI	n/a	n/a	1	111	0.0737052
GBI_01870	SUHW	Serendipity locus protein H-1	Drosophila melanogaster	GBI	n/a	n/a	1	0	0
GBI_01871	RAB8A	Ras-related protein Rab-3	Canis lupus familiaris	GBI	n/a	n/a	1	0	0
GBI_01872	VTI1B	Calmodulin	Homo sapiens	GBI	n/a	n/a	1	0	0
GBI_01873	GBI_01873	Protein of unknown function	.	GBI	trna	n/a	1	73	1
GBI_01874	WDR37	Lissencephaly-1 homolog	Xenopus laevis	GBI	n/a	n/a	1	0	0
GBI_01875	GBI_01875	INO80 complex subunit D	Zootermopsis nevadensis	GBI	n/a	n/a	1	0	0
GBI_01876	GBI_01876	Copia protein	Dufourea novaeangliae	GBI	n/a	n/a	1	0	0
GBI_01877	GBI_01877	Trissin	Drosophila melanogaster	GBI	n/a	n/a	1	0	0
GBI_01878	TM245	Transmembrane protein C9orf5	Homo sapiens	GBI	n/a	n/a	1	113	0.0104417
GBI_01879	GBI_01879	Protein of unknown function	.	GBI	n/a	n/a	1	0	0
GBI_01880	Y1628	Histone deacetylase Rpd3	Synechococcus sp.	GBI	n/a	n/a	1	0	0
GBI_01881	KISHA	Protein kish	Mus musculus	GBI	n/a	n/a	1	0	0
GBI_01882	BABA2	BRCA1-A complex subunit BRE	Branchiostoma floridae	GBI	n/a	n/a	1	0	0
GBI_01883	WAPL	Protein wings apart-like	Drosophila melanogaster	GBI	n/a	n/a	1	24	0.00430725
GBI_01884	DGKQ	Diacylglycerol kinase eta	Mus musculus	GBI	n/a	n/a	1	0	0
GBI_01885	ATS12	Papilin	Mus musculus	GBI	n/a	n/a	1	0	0
GBI_01886	PDD2L	Programmed cell death protein 2-like	Mus musculus	GBI	n/a	n/a	1	0	0
GBI_01887	PDD2L	Putative PDD2L protein	Mus musculus	GBI	n/a	n/a	1	0	0
GBI_01890	LIMS2	Protein prickle	Mus musculus	GBI	n/a	n/a	1	0	0
GBI_01891	RENR	Renin receptor	Drosophila melanogaster	GBI	n/a	n/a	1	0	0
GBI_01892	LAC1	Laccase-like protein	Cryptococcus neoformans	GBI	n/a	n/a	1	0	0
GBI_01893	MBOA6	Lysophospholipid acyltransferase 5	Drosophila melanogaster	GBI	n/a	n/a	1	0	0
GBI_01894	PHTF	Putative homeodomain transcription factor	Drosophila melanogaster	GBI	n/a	n/a	1	98	0.0163633
GBI_01895	CSTF2	Polyadenylate-binding protein	Bos taurus	GBI	n/a	n/a	1	382	0.204497
GBI_01896	TDRD1	Tudor and KH domain-containing protein homolog	Danio rerio	GBI	n/a	n/a	1	89	0.018828
GBI_01898	GBI_01898	Protein of unknown function	.	GBI	trnaPseudo	n/a	1	0	0
GBI_01899	GBI_01899	No protein match found	Cryptotermes secundus	GBI	n/a	n/a	1	0	0
GBI_01900	GBI_01900	Protein of unknown function	.	GBI	n/a	n/a	1	0	0
GBI_01901	GBI_01901	No protein match found	Cryptotermes secundus	GBI	n/a	n/a	1	0	0
GBI_01907	TMA16	Translation machinery-associated protein 16 homolog	Bos taurus	GBI	n/a	n/a	1	0	0
GBI_01908	GBI_01908	Protein of unknown function	.	GBI	trnaPseudo	n/a	1	0	0
GBI_01909	FAD9	Putative FAD9 protein	Acheta domesticus	GBI	n/a	n/a	1	0	0
GBI_01912	FAD9	Acyl-CoA Delta(11) desaturase	Acheta domesticus	GBI	n/a	n/a	1	0	0
GBI_01913	GBI_01913	Protein of unknown function	.	GBI	n/a	n/a	1	0	0
GBI_01914	OGA	Protein O-GlcNAcase	Mus musculus	GBI	n/a	n/a	1	193	0.0571006
GBI_01915	TM41A	Putative TM41A protein	Bos taurus	GBI	n/a	n/a	1	0	0
GBI_01916	DNJC8	DnaJ homolog shv	Mus musculus	GBI	n/a	n/a	1	0	0
GBI_01917	R212B	Putative R212B protein	Mus musculus	GBI	n/a	n/a	1	0	0
GBI_01918	GBI_01918	Protein of unknown function	.	GBI	trnaPseudo	n/a	1	0	0
GBI_01919	GBI_01919	Protein of unknown function	.	GBI	n/a	n/a	1	0	0
GBI_01920	GBI_01920	CLUMA CG000877%2C isoform A	Clunio marinus	GBI	n/a	n/a	1	91	0.00621797
GBI_01921	GBI_01921	Protein of unknown function	.	GBI	trnaPseudo	n/a	1	0	0
GBI_01922	GBI_01922	Protein of unknown function	.	GBI	n/a	n/a	1	0	0
GBI_01923	INT9	Integrator complex subunit 9	Drosophila melanogaster	GBI	n/a	n/a	1	0	0
GBI_01925	PPOX	Protoporphyrinogen oxidase	Mus musculus	GBI	n/a	n/a	1	0	0
GBI_01927	GBI_01927	No protein match found	Lucilia cuprina	GBI	n/a	n/a	1	0	0
GBI_01928	GBI_01928	No protein match found	Blattella germanica	GBI	n/a	n/a	1	0	0
GBI_01929	RU1C	U1 small nuclear ribonucleoprotein C	Pediculus humanus corporis	GBI	n/a	n/a	1	0	0
GBI_01930	DOHH	Deoxyhypusine hydroxylase	Drosophila pseudoobscura	GBI	n/a	n/a	1	0	0
GBI_01931	GBI_01931	No protein match found	Blattella germanica	GBI	n/a	n/a	1	44	0.0170843
GBI_01932	RRP36	Putative RRP36 protein	Bos taurus	GBI	n/a	n/a	1	0	0
GBI_01933	S14L2	Protein real-time	Mus musculus	GBI	n/a	n/a	1	0	0
GBI_01934	S6A13	Sodium-dependent dopamine transporter	Homo sapiens	GBI	n/a	n/a	1	70	0.0127203
GBI_01936	CAN	Putative CAN protein	Schistosoma mansoni	GBI	n/a	n/a	1	0	0
GBI_01937	GBI_01937	Protein of unknown function	.	GBI	n/a	n/a	1	0	0
GBI_01941	CAN12	Calpain-B	Homo sapiens	GBI	n/a	n/a	1	0	0
GBI_01942	CAN	Calpain-C	Schistosoma mansoni	GBI	n/a	n/a	1	0	0
GBI_01943	CANA	Calpain-C	Drosophila melanogaster	GBI	n/a	n/a	1	0	0
GBI_01944	CDC5L	Myb protein	Bos taurus	GBI	n/a	n/a	1	177	0.0546634
GBI_01947	COAC	Putative phosphopentothenoylcysteine decarboxylase	Homo sapiens	GBI	n/a	n/a	1	0	0
GBI_01950	GBI_01950	Protein of unknown function	.	GBI	n/a	n/a	1	5	0.0189394
GBI_01951	LYSC1	Lysozyme c-1	Anopheles gambiae	GBI	n/a	n/a	1	0	0
GBI_01952	LPSBP	Hemolymph lipopolysaccharide-binding protein	Periplaneta americana	GBI	n/a	n/a	1	0	0
GBI_01953	BGLR	Beta-glucuronidase	Mus musculus	GBI	n/a	n/a	1	0	0
GBI_01954	GBI_01954	No protein match found	Schizaphis graminum	GBI	n/a	n/a	1	0	0
GBI_01955	ZNHI3	Zinc finger HIT domain-containing protein 3	Macaca mulatta	GBI	n/a	n/a	1	0	0
GBI_01956	CRY2	Cryptochrome-1	Mus musculus	GBI	n/a	n/a	1	0	0
GBI_01957	GBI_01957	Protein of unknown function	.	GBI	n/a	n/a	1	0	0
GBI_01958	GBI_01958	No protein match found	Cryptotermes secundus	GBI	n/a	n/a	1	0	0
GBI_01959	RPC1	DNA-directed RNA polymerase II subunit RPB1	Gallus gallus	GBI	n/a	n/a	1	7	0.00149701
GBI_01960	TIM23	Putative TIM23 protein	Xenopus tropicalis	GBI	n/a	n/a	1	0	0
GBI_01961	GBI_01961	Transcription factor Ouib	Drosophila melanogaster	GBI	n/a	n/a	1	0	0
GBI_01962	ASIC4	Sodium channel protein Nach	Homo sapiens	GBI	n/a	n/a	1	0	0
GBI_01964	FAD9	Acyl-CoA Delta(11) desaturase	Acheta domesticus	GBI	n/a	n/a	1	118	0.0378205
GBI_01966	DHE3	Glutamate dehydrogenase	Drosophila melanogaster	GBI	n/a	n/a	1	314	0.45706
GBI_01967	CD82	Tetraspanin	Homo sapiens	GBI	n/a	n/a	1	0	0
GBI_01968	GBI_01968	Protein of unknown function	.	GBI	trnaPseudo	n/a	1	0	0
GBI_01969	GBI_01969	No protein match found	Zootermopsis nevadensis	GBI	n/a	n/a	1	0	0
GBI_01970	GKP1A	G kinase-anchoring protein 1	Xenopus laevis	GBI	n/a	n/a	1	0	0
GBI_01971	GBI_01971	Protein of unknown function	.	GBI	n/a	n/a	1	0	0
GBI_01972	GBI_01972	No protein match found	Blattella germanica	GBI	n/a	n/a	1	0	0
GBI_01973	IDH3A	Probable isocitrate dehydrogenase [NAD] subunit alpha%2C mitochondrial	Drosophila melanogaster	GBI	n/a	n/a	1	0	0
GBI_01974	ASTRB	GRAM domain-containing protein 1B	Homo sapiens	GBI	n/a	n/a	1	311	0.0538342
GBI_01975	GBI_01975	Protein of unknown function	.	GBI	trna	n/a	1	0	0
GBI_01976	SUGP1	Putative SUGP1 protein	Homo sapiens	GBI	n/a	n/a	1	0	0
GBI_01977	ZN711	Protein glass	Danio rerio	GBI	n/a	n/a	1	0	0
GBI_01978	GBI_01978	Protein of unknown function	.	GBI	trnaPseudo	n/a	1	0	0
GBI_01979	BAB2	Protein bric-a-brac 2	Drosophila melanogaster	GBI	n/a	n/a	1	0	0
GBI_01980	GBI_01980	No protein match found	Lygus hesperus	GBI	n/a	n/a	1	1170	0.795918
GBI_01981	GBI_01981	No protein match found	Aedes albopictus	GBI	n/a	n/a	1	0	0
GBI_01982	GBI_01982	Protein of unknown function	.	GBI	trna	n/a	1	0	0
GBI_01983	MOB1B	MOB kinase activator-like 1	Homo sapiens	GBI	n/a	n/a	1	0	0
GBI_01984	PI5PA	Inositol polyphosphate 5-phosphatase E	Homo sapiens	GBI	n/a	n/a	1	0	0
GBI_01985	GBI_01985	No protein match found	Blattella germanica	GBI	n/a	n/a	1	0	0
GBI_01986	TRET1	Facilitated trehalose transporter Tret1	Aedes aegypti	GBI	n/a	n/a	1	0	0
GBI_01987	GBI_01987	Protein of unknown function	.	GBI	n/a	n/a	1	82	0.0625477
GBI_01988	GPAT1	Glycerol-3-phosphate acyltransferase 1	Sus scrofa	GBI	n/a	n/a	1	0	0
GBI_01989	PLPHP	Pyridoxal phosphate homeostasis protein	Homo sapiens	GBI	n/a	n/a	1	0	0
GBI_01990	UN93L	UNC93-like protein	Drosophila melanogaster	GBI	n/a	n/a	1	0	0
GBI_01991	NELFA	Negative elongation factor A	Drosophila melanogaster	GBI	n/a	n/a	1	0	0
GBI_01992	GBI_01992	Leucine-rich repeat protein soc-2 homolog	Drosophila ananassae	GBI	n/a	n/a	1	0	0
GBI_01993	GBI_01993	No protein match found	Homalodisca liturata	GBI	n/a	n/a	1	0	0
GBI_01994	ENPP5	Ectonucleotide pyrophosphatase/phosphodiesterase family member 4	Rattus norvegicus	GBI	n/a	n/a	1	0	0
GBI_01995	THOC5	THO complex subunit 5	Mus musculus	GBI	n/a	n/a	1	0	0
GBI_01996	ITA3	Integrin alpha-PS4	Drosophila melanogaster	GBI	n/a	n/a	1	0	0
GBI_01997	S5A3A	Riboflavin transporter 2-A like protein	Danio rerio	GBI	n/a	n/a	1	0	0
GBI_02001	GBI_02001	Protein of unknown function	.	GBI	n/a	n/a	1	0	0
GBI_02002	GBI_02002	Protein of unknown function	.	GBI	n/a	n/a	1	721	0.625868
GBI_02003	GBI_02003	Protein of unknown function	.	GBI	n/a	n/a	1	294	0.690141
GBI_02005	AATC	Aspartate aminotransferase	Mus musculus	GBI	n/a	n/a	1	0	0
GBI_02006	GBI_02006	Major facilitator superfamily domain-containing protein 6	Zootermopsis nevadensis	GBI	n/a	n/a	1	0	0
GBI_02007	GBI_02007	No protein match found	Cuerna arida	GBI	n/a	n/a	1	378	0.248031
GBI_02008	GBI_02008	Protein of unknown function	.	GBI	trnaPseudo	n/a	1	0	0
GBI_02009	GBI_02009	Protein glass	Drosophila virilis	GBI	n/a	n/a	1	557	0.146348
GBI_02010	ZEP1	Homeotic protein spalt-major	Homo sapiens	GBI	n/a	n/a	1	0	0
GBI_02011	GBI_02011	Protein of unknown function	.	GBI	n/a	n/a	1	723	0.507368
GBI_02012	ZEP3	Transcription factor HIVEP3	Mus musculus	GBI	n/a	n/a	1	872	0.723651
GBI_02013	ADRM1	Proteasomal ubiquitin receptor ADRM1 homolog	Xenopus tropicalis	GBI	n/a	n/a	1	0	0
GBI_02014	GBI_02014	39S ribosomal protein L53%2C mitochondrial	Dufourea novaeangliae	GBI	n/a	n/a	1	0	0
GBI_02015	AGO2	Protein argonaute-2	Homo sapiens	GBI	n/a	n/a	1	0	0
GBI_02016	RPAB4	Putative RPAB4 protein	Bos taurus	GBI	n/a	n/a	1	0	0
GBI_02017	ASM	Sphingomyelin phosphodiesterase	Homo sapiens	GBI	n/a	n/a	1	1	0.000221239
GBI_02018	GBI_02018	Protein of unknown function	.	GBI	n/a	n/a	1	0	0
GBI_02019	GBI_02019	Protein of unknown function	.	GBI	n/a	n/a	1	0	0
GBI_02020	GBI_02020	Protein of unknown function	.	GBI	n/a	n/a	1	218	0.960352
GBI_02021	GBI_02021	Protein of unknown function	.	GBI	n/a	n/a	1	7	0.007431
GBI_02022	GBI_02022	Vitellogenin receptor	Solenopsis invicta	GBI	n/a	n/a	1	2	0.00222965
GBI_02023	MRT4	Ribosome assembly factor mrt4	Homo sapiens	GBI	n/a	n/a	1	0	0
GBI_02024	1433Z	14-3-3 protein zeta	Bombyx mori	GBI	n/a	n/a	1	0	0
GBI_02025	PFKA	ATP-dependent 6-phosphofructokinase	Drosophila melanogaster	GBI	n/a	n/a	1	502	0.243335
GBI_02026	GBI_02026	Lysosomal alpha-mannosidase	Homo sapiens	GBI	n/a	n/a	1	0	0
GBI_02027	MA2B1	Putative MA2B1 protein	Cavia porcellus	GBI	n/a	n/a	1	0	0
GBI_02028	MA2B1	Alpha-mannosidase	Macaca fascicularis	GBI	n/a	n/a	1	0	0
GBI_02029	GBI_02029	No protein match found	Coptotermes formosanus	GBI	n/a	n/a	1	0	0
GBI_02030	MA2B1	Alpha-mannosidase 2	Bos taurus	GBI	n/a	n/a	1	0	0
GBI_02031	GBI_02031	Protein of unknown function	.	GBI	n/a	n/a	1	0	0
GBI_02034	GBI_02034	SAM and SH3 domain-containing protein 3	Zootermopsis nevadensis	GBI	n/a	n/a	1	0	0
GBI_02035	SASH1	Adapter molecule Crk	Homo sapiens	GBI	n/a	n/a	1	0	0
GBI_02036	ORC5	Origin recognition complex subunit 5	Drosophila melanogaster	GBI	n/a	n/a	1	0	0
GBI_02037	GBI_02037	Protein of unknown function	.	GBI	n/a	n/a	1	134	0.0986019
GBI_02038	GBI_02038	Protein of unknown function	.	GBI	n/a	n/a	1	0	0
GBI_02039	GBI_02039	Protein of unknown function	.	GBI	n/a	n/a	1	0	0
GBI_02040	GBI_02040	Protein of unknown function	.	GBI	n/a	n/a	1	0	0
GBI_02041	GBI_02041	Protein of unknown function	.	GBI	n/a	n/a	1	0	0
GBI_02042	GBI_02042	No protein match found	Blattella germanica	GBI	n/a	n/a	1	481	0.570581
GBI_02043	GBI_02043	Protein of unknown function	.	GBI	n/a	n/a	1	17	0.021879
GBI_02044	GBI_02044	Protein of unknown function	.	GBI	n/a	n/a	1	0	0
GBI_02045	GBI_02045	Protein of unknown function	.	GBI	n/a	n/a	1	0	0
GBI_02048	GBI_02048	No protein match found	Oncopeltus fasciatus	GBI	n/a	n/a	1	0	0
GBI_02049	GBI_02049	Protein of unknown function	.	GBI	trna	n/a	1	0	0
GBI_02050	GBI_02050	Protein of unknown function	.	GBI	trnaPseudo	n/a	1	0	0
GBI_02051	SF3B6	Splicing factor 3B subunit 6	Drosophila melanogaster	GBI	n/a	n/a	1	0	0
GBI_02052	CHRC1	Chromatin accessibility complex protein 1	Mus musculus	GBI	n/a	n/a	1	0	0
GBI_02053	NOS	Nitric oxide synthase	Anopheles stephensi	GBI	n/a	n/a	1	8	0.00128411
GBI_02054	GBI_02054	Protein of unknown function	.	GBI	trna	n/a	1	75	1
GBI_02055	GBI_02055	Protein of unknown function	.	GBI	trna	n/a	1	0	0
GBI_02056	GBI_02056	Protein of unknown function	.	GBI	trna	n/a	1	0	0
GBI_02057	GBI_02057	Protein of unknown function	.	GBI	trna	n/a	1	0	0
GBI_02058	GBI_02058	Protein of unknown function	.	GBI	trna	n/a	1	0	0
GBI_02059	GBI_02059	No protein match found	Zootermopsis nevadensis	GBI	n/a	n/a	1	83	0.0582048
GBI_02060	RABX5	Receptor-mediated endocytosis protein 6 homolog	Mus musculus	GBI	n/a	n/a	1	0	0
GBI_02061	ALKB2	DNA oxidative demethylase ALKBH2	Mus musculus	GBI	n/a	n/a	1	0	0
GBI_02062	GBI_02062	Protein of unknown function	.	GBI	n/a	n/a	1	0	0
GBI_02063	GBI_02063	No protein match found	Acyrthosiphon pisum	GBI	n/a	n/a	1	0	0
GBI_02064	GBI_02064	No protein match found	Apis mellifera	GBI	n/a	n/a	1	0	0
GBI_02065	GBI_02065	No protein match found	Cryptotermes secundus	GBI	n/a	n/a	1	0	0
GBI_02068	GBI_02068	Protein of unknown function	.	GBI	n/a	n/a	1	0	0
GBI_02069	RS24	40S ribosomal protein S24	Spodoptera frugiperda	GBI	n/a	n/a	1	0	0
GBI_02070	SIR1	NAD-dependent histone deacetylase sirtuin-1	Homo sapiens	GBI	n/a	n/a	1	0	0
GBI_02071	CWC15	Protein CWC15 homolog	Xenopus tropicalis	GBI	n/a	n/a	1	0	0
GBI_02072	GBI_02072	Protein of unknown function	.	GBI	n/a	n/a	1	39	0.0158989
GBI_02073	ALDH2	Probable methylmalonate-semialdehyde dehydrogenase [acylating]%2C mitochondrial	Mesocricetus auratus	GBI	n/a	n/a	1	0	0
GBI_02074	PK3C3	Serine/threonine-protein kinase Tor	Mus musculus	GBI	n/a	n/a	1	20	0.00509944
GBI_02075	GBI_02075	No protein match found	Cyphomyrmex costatus	GBI	n/a	n/a	1	0	0
GBI_02076	RT31	Putative RT31 protein	Homo sapiens	GBI	n/a	n/a	1	0	0
GBI_02077	ZNT2	Zinc transporter	Mus musculus	GBI	n/a	n/a	1	80	0.0493097
GBI_02078	GBI_02078	Protein of unknown function	.	GBI	trnaPseudo	n/a	1	0	0
GBI_02079	GBI_02079	Putative conserved plasma membrane protein	Anopheles triannulatus	GBI	n/a	n/a	1	0	0
GBI_02080	CAND1	Cullin-associated NEDD8-dissociated protein 1	Bos taurus	GBI	n/a	n/a	1	0	0
GBI_02081	SOGA3	Putative SOGA3 protein	Homo sapiens	GBI	n/a	n/a	1	0	0
GBI_02082	HMGCL	Hydroxymethylglutaryl-CoA lyase	Bos taurus	GBI	n/a	n/a	1	0	0
GBI_02083	GBI_02083	Protein of unknown function	.	GBI	n/a	n/a	1	0	0
GBI_02084	GBI_02084	Protein of unknown function	.	GBI	trnaPseudo	n/a	1	0	0
GBI_02085	GBI_02085	Mothers against decapentaplegic 2	Lygus hesperus	GBI	n/a	n/a	1	0	0
GBI_02086	GBI_02086	No protein match found	Sipha flava	GBI	n/a	n/a	1	0	0
GBI_02087	GBI_02087	No protein match found	Glossina pallidipes	GBI	n/a	n/a	1	0	0
GBI_02088	NTPTH	Putative NTPTH protein	Thermus sp.	GBI	n/a	n/a	1	0	0
GBI_02089	SE1L1	Protein sel-1 1	Mus musculus	GBI	n/a	n/a	1	0	0
GBI_02090	GBI_02090	Protein of unknown function	.	GBI	n/a	n/a	1	0	0
GBI_02091	GBI_02091	Protein of unknown function	.	GBI	trnaPseudo	n/a	1	0	0
GBI_02092	MIPT3	Putative MIPT3 protein	Mus musculus	GBI	n/a	n/a	1	36	0.017982
GBI_02093	RS27	40S ribosomal protein S27	Bos taurus	GBI	n/a	n/a	1	0	0
GBI_02094	SO2B1	Solute carrier organic anion transporter family member	Rattus norvegicus	GBI	n/a	n/a	1	241	0.0980871
GBI_02095	GBI_02095	Protein of unknown function	.	GBI	n/a	n/a	1	0	0
GBI_02096	GSTT1	Glutathione S-transferase 1	Homo sapiens	GBI	n/a	n/a	1	0	0
GBI_02097	GCSH	Glycine cleavage system H protein%2C mitochondrial	Drosophila melanogaster	GBI	n/a	n/a	1	0	0
GBI_02098	CCAR1	Putative CCAR1 protein	Homo sapiens	GBI	n/a	n/a	1	0	0
GBI_02099	PPIA	Peptidyl-prolyl cis-trans isomerase	Blattella germanica	GBI	n/a	n/a	1	0	0
GBI_02100	GBI_02100	Protein of unknown function	.	GBI	n/a	n/a	1	910	0.891283
GBI_02101	GBI_02101	No protein match found	Cryptotermes secundus	GBI	n/a	n/a	1	0	0
GBI_02102	GBI_02102	Protein of unknown function	.	GBI	n/a	n/a	1	0	0
GBI_02103	GBI_02103	Protein of unknown function	.	GBI	n/a	n/a	1	233	0.371611
GBI_02104	GBI_02104	Protein of unknown function	.	GBI	n/a	n/a	1	0	0
GBI_02105	GBI_02105	No protein match found	Trichomalopsis sarcophagae	GBI	n/a	n/a	1	331	0.47017
GBI_02106	GBI_02106	Protein of unknown function	.	GBI	n/a	n/a	1	0	0
GBI_02114	SMG1	Serine/threonine-protein kinase Smg1	Danio rerio	GBI	n/a	n/a	1	0	0
GBI_02115	KALM	Putative KALM protein	Gallus gallus	GBI	n/a	n/a	1	0	0
GBI_02116	LALBA	Lysozyme 2	Ovis aries	GBI	n/a	n/a	1	0	0
GBI_02117	GRM7	Metabotropic glutamate receptor 2	Mus musculus	GBI	n/a	n/a	1	0	0
GBI_02118	GBI_02118	Protein of unknown function	.	GBI	n/a	n/a	1	0	0
GBI_02119	GBI_02119	No protein match found	Nasonia vitripennis	GBI	n/a	n/a	1	0	0
GBI_02120	GBI_02120	Lipid storage droplets surface-binding protein 2	Trachymyrmex septentrionalis	GBI	n/a	n/a	1	0	0
GBI_02121	GBI_02121	Protein of unknown function	.	GBI	n/a	n/a	1	0	0
GBI_02122	GBI_02122	Protein of unknown function	.	GBI	n/a	n/a	1	0	0
GBI_02123	GBI_02123	Protein of unknown function	.	GBI	trnaPseudo	n/a	1	0	0
GBI_02125	GBI_02125	Protein of unknown function	.	GBI	n/a	n/a	1	0	0
GBI_02127	CSRN3	Putative CSRN3 protein	Homo sapiens	GBI	n/a	n/a	1	265	0.0623383
GBI_02128	GBI_02128	Protein of unknown function	.	GBI	n/a	n/a	1	0	0
GBI_02129	DYH7	Dynein heavy chain%2C cytoplasmic-like Protein	Rattus norvegicus	GBI	n/a	n/a	1	0	0
GBI_02130	DYH7	Dynein heavy chain%2C cytoplasmic	Homo sapiens	GBI	n/a	n/a	1	0	0
GBI_02131	DYH7	Putative DYH7 protein	Homo sapiens	GBI	n/a	n/a	1	0	0
GBI_02132	EFTS	Elongation factor Ts%2C mitochondrial	Culex quinquefasciatus	GBI	n/a	n/a	1	0	0
GBI_02135	ROCK1	Serine/threonine-protein kinase Genghis Khan	Oryctolagus cuniculus	GBI	n/a	n/a	1	0	0
GBI_02136	BTBD2	BTB/POZ domain-containing protein 9	Homo sapiens	GBI	n/a	n/a	1	0	0
GBI_02137	CART	Carcinine transporter	Drosophila melanogaster	GBI	n/a	n/a	1	44	0.0203421
GBI_02138	IMB1	Importin subunit beta	Homo sapiens	GBI	n/a	n/a	1	0	0
GBI_02139	HR38	Probable nuclear hormone receptor HR38	Drosophila melanogaster	GBI	n/a	n/a	1	169	0.0369076
GBI_02140	GBI_02140	Protein of unknown function	.	GBI	n/a	n/a	1	0	0
GBI_02141	GBI_02141	Protein of unknown function	.	GBI	n/a	n/a	1	25	0.0541126
GBI_02142	GBI_02142	Protein of unknown function	.	GBI	trna	n/a	1	0	0
GBI_02143	GBI_02143	Ankyrin repeat and KH domain-containing protein mask	Drosophila melanogaster	GBI	n/a	n/a	1	0	0
GBI_02144	PTGR1	Putative PTGR1 protein	Sus scrofa	GBI	n/a	n/a	1	0	0
GBI_02145	GBI_02145	Protein of unknown function	.	GBI	n/a	n/a	1	328	0.834606
GBI_02146	GBI_02146	Protein of unknown function	.	GBI	n/a	n/a	1	0	0
GBI_02147	PTGR1	Ptgr1 1 protein	Bos taurus	GBI	n/a	n/a	1	0	0
GBI_02148	GBI_02148	Protein of unknown function	.	GBI	trnaPseudo	n/a	1	0	0
GBI_02149	GBI_02149	Protein of unknown function	.	GBI	trna	n/a	1	0	0
GBI_02150	GBI_02150	Protein of unknown function	.	GBI	trna	n/a	1	0	0
GBI_02151	CSN8	COP9 signalosome complex subunit 8	Xenopus laevis	GBI	n/a	n/a	1	0	0
GBI_02152	MPND	MPN domain-containing protein CG4751	Drosophila melanogaster	GBI	n/a	n/a	1	0	0
GBI_02153	FZD7	Frizzled	Homo sapiens	GBI	n/a	n/a	1	0	0
GBI_02154	GBI_02154	Protein of unknown function	.	GBI	trna	n/a	1	0	0
GBI_02155	ELVL1	Elongation of very long chain fatty acids protein AAEL008004	Aedes aegypti	GBI	n/a	n/a	1	0	0
GBI_02156	GBI_02156	Protein of unknown function	.	GBI	n/a	n/a	1	0	0
GBI_02157	GBI_02157	Protein of unknown function	.	GBI	n/a	n/a	1	0	0
GBI_02158	GBI_02158	Protein of unknown function	.	GBI	n/a	n/a	1	0	0
GBI_02159	GBI_02159	Protein of unknown function	.	GBI	trna	n/a	1	0	0
GBI_02160	CHS2	Chitin synthase 1 variant A	Caenorhabditis elegans	GBI	n/a	n/a	1	0	0
GBI_02161	GBI_02161	Glycogen synthase	Lygus hesperus	GBI	n/a	n/a	1	0	0
GBI_02162	GBI_02162	Protein of unknown function	.	GBI	n/a	n/a	1	0	0
GBI_02163	GBI_02163	Protein of unknown function	.	GBI	n/a	n/a	1	0	0
GBI_02164	GBI_02164	Protein of unknown function	.	GBI	trna	n/a	1	0	0
GBI_02165	GBI_02165	Protein of unknown function	.	GBI	n/a	n/a	1	0	0
GBI_02166	GBI_02166	Protein of unknown function	.	GBI	trnaPseudo	n/a	1	0	0
GBI_02167	GBI_02167	Transient receptor potential cation channel subfamily A member 1	Drosophila melanogaster	GBI	n/a	n/a	1	0	0
GBI_02168	GBI_02168	Transient receptor potential channel pyrexia	Drosophila melanogaster	GBI	n/a	n/a	1	0	0
GBI_02169	GBI_02169	No protein match found	Blattella germanica	GBI	n/a	n/a	1	0	0
GBI_02170	GBI_02170	Protein of unknown function	.	GBI	n/a	n/a	1	0	0
GBI_02173	GBI_02173	Protein of unknown function	.	GBI	trnaPseudo	n/a	1	0	0
GBI_02174	GBI_02174	Protein of unknown function	.	GBI	trna	n/a	1	0	0
GBI_02175	GBI_02175	Protein of unknown function	.	GBI	trnaPseudo	n/a	1	0	0
GBI_02176	GBI_02176	Protein of unknown function	.	GBI	trnaPseudo	n/a	1	0	0
GBI_02177	CLC4E	Hemolymph lipopolysaccharide-binding protein	Mus musculus	GBI	n/a	n/a	1	0	0
GBI_02178	LPSBP	Hemolymph lipopolysaccharide-binding protein	Periplaneta americana	GBI	n/a	n/a	1	0	0
GBI_02179	CLC4E	26-kDa lectin	Mus musculus	GBI	n/a	n/a	1	0	0
GBI_02180	GBI_02180	Protein of unknown function	.	GBI	n/a	n/a	1	0	0
GBI_02181	GBI_02181	Protein of unknown function	.	GBI	n/a	n/a	1	0	0
GBI_02182	GBI_02182	Protein of unknown function	.	GBI	n/a	n/a	1	0	0
GBI_02183	GBI_02183	Protein of unknown function	.	GBI	n/a	n/a	1	0	0
GBI_02184	GBI_02184	Protein of unknown function	.	GBI	n/a	n/a	1	0	0
GBI_02185	GBI_02185	Protein of unknown function	.	GBI	n/a	n/a	1	0	0
GBI_02186	GBI_02186	Protein of unknown function	.	GBI	n/a	n/a	1	0	0
GBI_02187	GBI_02187	Protein of unknown function	.	GBI	n/a	n/a	1	0	0
GBI_02188	GBI_02188	Protein of unknown function	.	GBI	n/a	n/a	1	0	0
GBI_02189	GBI_02189	Protein of unknown function	.	GBI	trna	n/a	1	0	0
GBI_02190	GBI_02190	Protein of unknown function	.	GBI	trna	n/a	1	0	0
GBI_02191	CHIT2	Probable chitinase 2	Drosophila melanogaster	GBI	n/a	n/a	1	0	0
GBI_02192	CHIT2	Chitinase KME2	Drosophila melanogaster	GBI	n/a	n/a	1	0	0
GBI_02193	CHI10	Probable chitinase 10	Drosophila melanogaster	GBI	n/a	n/a	1	0	0
GBI_02194	GBI_02194	Protein of unknown function	.	GBI	n/a	n/a	1	104	0.368794
GBI_02195	GBI_02195	No protein match found	Helicoverpa armigera	GBI	n/a	n/a	1	0	0
GBI_02196	GBI_02196	Gamma-aminobutyric acid type B receptor subunit 2	Zootermopsis nevadensis	GBI	n/a	n/a	1	0	0
GBI_02197	GABR2	Putative GABR2 protein	Homo sapiens	GBI	n/a	n/a	1	0	0
GBI_02198	PLCX3	PI-PLC X domain-containing protein 3	Mus musculus	GBI	n/a	n/a	1	0	0
GBI_02199	TXN4A	Thioredoxin-like protein 4A	Homo sapiens	GBI	n/a	n/a	1	0	0
GBI_02200	GBI_02200	Protein of unknown function	.	GBI	n/a	n/a	1	0	0
GBI_02201	ATM	Serine/threonine-protein kinase ATM	Homo sapiens	GBI	n/a	n/a	1	108	0.0146699
GBI_02202	GBI_02202	Protein of unknown function	.	GBI	trnaPseudo	n/a	1	0	0
GBI_02203	DPP10	Venom dipeptidyl peptidase 4	Homo sapiens	GBI	n/a	n/a	1	148	0.0671202
GBI_02204	DPP4	Putative DPP4 protein	Bos taurus	GBI	n/a	n/a	1	156	0.304094
GBI_02205	GBI_02205	Protein of unknown function	.	GBI	trnaPseudo	n/a	1	0	0
GBI_02206	GBI_02206	Protein of unknown function	.	GBI	n/a	n/a	1	336	0.394366
GBI_02207	GBI_02207	Protein of unknown function	.	GBI	trnaPseudo	n/a	1	0	0
GBI_02211	OSBL6	Oxysterol-binding protein	Mus musculus	GBI	n/a	n/a	1	0	0
GBI_02212	GBI_02212	Protein of unknown function	.	GBI	n/a	n/a	1	0	0
GBI_02213	GBI_02213	Protein of unknown function	.	GBI	n/a	n/a	1	0	0
GBI_02216	GBI_02216	Protein of unknown function	.	GBI	n/a	n/a	1	0	0
GBI_02217	VDDP4	Putative VDDP4 protein	Vespa vulgaris	GBI	n/a	n/a	1	0	0
GBI_02218	ACK	Putative ACK protein	Drosophila melanogaster	GBI	n/a	n/a	1	0	0
GBI_02219	GBI_02219	No protein match found	Cryptotermes secundus	GBI	n/a	n/a	1	0	0
GBI_02220	DNJB6	DnaJ protein homolog 1	Bos taurus	GBI	n/a	n/a	1	0	0
GBI_02221	GBI_02221	Protein of unknown function	.	GBI	n/a	n/a	1	0	0
GBI_02222	GBI_02222	Protein of unknown function	.	GBI	n/a	n/a	1	48	0.110345
GBI_02225	BAP60	Brahma-associated protein of 60 kDa	Drosophila melanogaster	GBI	n/a	n/a	1	0	0
GBI_02226	RT18C	28S ribosomal protein S18c%2C mitochondrial	Mus musculus	GBI	n/a	n/a	1	0	0
GBI_02227	GBI_02227	No protein match found	Blattella germanica	GBI	n/a	n/a	1	0	0
GBI_02228	GBI_02228	No protein match found	Cryptotermes secundus	GBI	n/a	n/a	1	0	0
GBI_02229	GBI_02229	No protein match found	Dendroctonus ponderosae	GBI	n/a	n/a	1	0	0
GBI_02230	GBI_02230	No protein match found	Graphocephala atropunctata	GBI	n/a	n/a	1	0	0
GBI_02231	MSH5	DNA mismatch repair protein spellchecker 1	Homo sapiens	GBI	n/a	n/a	1	0	0
GBI_02232	GBI_02232	protein dpy-30 homolog	Agrilus planipennis	GBI	n/a	n/a	1	0	0
GBI_02233	GBI_02233	Protein of unknown function	.	GBI	n/a	n/a	1	0	0
GBI_02234	GBI_02234	Protein of unknown function	.	GBI	n/a	n/a	1	321	0.387214
GBI_02235	TRC8	Protein TRC8 homolog	Drosophila melanogaster	GBI	n/a	n/a	1	0	0
GBI_02236	RBNS5	Lateral signaling target protein 2 homolog	Homo sapiens	GBI	n/a	n/a	1	0	0
GBI_02237	ATG12	Autophagy protein 12-like	Homo sapiens	GBI	n/a	n/a	1	0	0
GBI_02238	PSD12	COP9 signalosome complex subunit 4	Mus musculus	GBI	n/a	n/a	1	0	0
GBI_02239	RCL1	Probable RNA 3'-terminal phosphate cyclase-like protein	Drosophila melanogaster	GBI	n/a	n/a	1	0	0
GBI_02240	GBI_02240	No protein match found	Cryptotermes secundus	GBI	n/a	n/a	1	0	0
GBI_02241	GBI_02241	No protein match found	Sipha flava	GBI	n/a	n/a	1	0	0
GBI_02242	RRP5	Putative RRP5 protein	Mus musculus	GBI	n/a	n/a	1	0	0
GBI_02243	GBI_02243	Protein glass	Drosophila virilis	GBI	n/a	n/a	1	0	0
GBI_02244	LRP2	Vitellogenin receptor	Mus musculus	GBI	n/a	n/a	1	90	0.00596817
GBI_02245	GBI_02245	Protein of unknown function	.	GBI	n/a	n/a	1	0	0
GBI_02246	GBI_02246	Protein of unknown function	.	GBI	trnaPseudo	n/a	1	0	0
GBI_02247	GBI_02247	Protein of unknown function	.	GBI	n/a	n/a	1	0	0
[truncated: 22,986 more rows]
